# Supplementary material for: Effects of Solvent Evaporation Methods and Short-Term Room Temperature Storage on High-Coverage Cellular Metabolome Analysis
Source: Metabolites. 2023 Oct 5;13(10):1052. doi: 10.3390/metabo13101052 (PMC10609186; doi:10.3390/metabo13101052)
Supplement: Supplementary file 1 [file metabolites-13-01052-s001.zip › Supplemental Table S1.xlsx]

## Sheet: Table S1
Supplemental Table S1. List of peak pairs detected from CIL LC-MS measurement of the samples (experimental data with imputated value). Note that in "Peak Pair Information" section, column "No." shows individual peak pair number coded from the LC-MS experiment. Column "RT (s)" shows the retention time of the peak pair detected in sec. Column "Normalized RT (s)" shows the corrected retention time o…
Peak Pair Information									Identification Level	Tier 1 - Positive Identification (CIL Library)					Tier 2 - High Confidence Putative Identification (LI Library)					Tier 3 - Putative Identification (MyCompoundID Library)
No	RT (s)	Normalized RT (s)	m/z_light	m/z_heavy	Neutral Mass (Da)	Intensity	nCharge	nTag		NovaMT Library No.	External Identifier	Compound	Mass Error (ppm)	RT Error (s)	NovaMT Library No.	External Identifier	Compound	Mass Error (ppm)	RT Error (s)	Zero-reaction	One-reaction	Two-reaction
A-2	83.7	84.5	639.07	641.077	405.012	31309	1	1	Tier 3 one-reaction											0	1	43
A-3	83.8	84.5	773.039	775.045	538.981	14365.4	1	1	Tier 3 one-reaction											0	5	44
A-4	83.9	84.6	493.078	495.085	259.02	23104.1	1	1	Tier 3 one-reaction											0	2	10
A-5	84	84.7	617.096	619.104	383.037	3694.26	1	1	Tier 3 one-reaction											0	7	165
A-8	84.2	85	529.102	531.108	295.044	5337.2	1	1	Tier 3 only two-reaction											0	0	61
A-10	84.3	85	775.046	777.051	540.987	10038.4	1	1	Tier 3 one-reaction											0	1	34
A-11	84.3	85	890.961	892.963	656.902	5446.33	1	1	Tier 3 only two-reaction											0	0	13
A-19	84.5	85.3	697.028	699.033	462.97	11895.1	1	1	Tier 3 only two-reaction											0	0	31
A-21	84.7	85.5	436.104	438.111	202.045	5369.04	1	1	Tier 3 only two-reaction											0	0	18
A-23	84.9	85.8	707.058	709.064	472.999	17035.6	1	1	Tier 3 one-reaction											0	1	28
A-26	85.1	86.2	822.973	824.977	588.915	5670.26	1	1	Tier 3 only two-reaction											0	0	3
A-27	85.2	86.3	691.004	695.022	223.894	6039.11	1	2	Tier 3 only two-reaction											0	0	6
A-28	85.3	86.4	274.061	276.068	40.003	38351.6	1	1	Unidentified
A-30	85.5	86.7	695.023	697.028	460.965	12880.2	1	1	Tier 3 one-reaction											0	1	23
A-31	85.5	86.7	843.032	845.039	608.974	6875.81	1	1	Tier 3 only two-reaction											0	0	16
A-32	85.8	87.2	573.133	575.138	339.075	4998.51	1	1	Tier 3 one-reaction											0	5	236
A-33	85.9	87.3	765.015	767.019	530.957	9210.25	1	1	Tier 3 only two-reaction											0	0	9
A-35	86.1	87.7	419.041	421.048	184.983	32523.7	1	1	Tier 3 one-reaction											0	2	39
A-36	86.9	88.9	277.1	279.107	43.0419	10382.5	1	1	Tier 3 one-reaction											0	4	291
A-38	87.2	89.4	595.114	597.12	361.056	7282.18	1	1	Tier 3 one-reaction											0	1	143
A-T64	87.4	89.8	375.077	377.084	141.019	22007	1	1	Tier 1	AN00513001	C00346	O-Phosphoethanolamine	0	8.1
A-39	88.3	91	471.096	473.103	237.038	22878.7	1	1	Tier 3 one-reaction											0	2	118
A-T79	89.2	92.7	403.144	405.15	169.085	50129	1	1	Tier 1	AN00877001	C01152	1-Methylhistidine	0.4	4.6
A-41	89.7	93.2	485.111	487.118	251.053	9871.83	1	1	Tier 3 one-reaction											0	1	94
A-42	89.9	93.5	563.124	565.13	329.066	4069.6	1	1	Tier 3 one-reaction											0	6	231
A-43	90.7	94.7	507.093	509.1	273.035	6241.11	1	1	Tier 3 only two-reaction											0	0	65
A-45	92.5	97.5	493.078	495.085	259.02	7378.94	1	1	Tier 3 one-reaction											0	4	12
A-46	92.6	97.6	569.191	571.198	335.133	9177.33	1	1	Tier 2						AN03174000	C04540	Aspartylglycosamine	0.21	26.3
A-47	92.8	97.9	591.173	593.18	357.115	10004.4	1	1	Tier 3 zero-reaction											1	21	310
A-T32	94	99.6	524.18	526.188	290.123	3641	1	1	Tier 2						AN02555000	C03406	N-(L-Arginino)succinic acid	1.46	32.5
A-49	94.7	99.9	290.016	292.023	55.9577	12542.9	1	1	Unidentified
A-50	95.1	100.2	536.02	538.026	301.962	4684.11	1	1	Tier 3 one-reaction											0	1	23
A-T135	95.2	100.6	510.19	512.197	276.132	20631	1	1	Tier 1	AN02354000	C00449	Saccharopine	0.64	2.5
A-51	95.2	100.4	697.225	699.232	463.166	4216.42	1	1	Tier 3 one-reaction											0	11	330
A-52	95.3	100.4	434.081	436.088	200.023	8903.44	1	1	Tier 3 one-reaction											0	3	63
A-54	95.7	100.8	288.054	290.06	53.9958	4498.67	1	1	Unidentified
A-56	96.9	101.8	547.153	549.159	313.094	8891.52	1	1	Tier 3 one-reaction											0	7	267
A-57	97.3	102.2	296.033	298.04	61.9747	126795	1	1	Unidentified
A-58	97.6	102.4	724.146	728.159	257.037	4516.16	1	2	Tier 3 one-reaction											0	9	202
A-59	97.9	102.7	408.17	410.177	174.112	295623	1	1	Tier 1	AN00945000	C00062	Arginine	0.19	3.4
A-60	98.8	103.5	347.015	349.022	112.956	17486.8	1	1	Tier 3 one-reaction											0	1	3
A-61	99.1	103.7	414.122	416.128	180.063	19118.2	1	1	Tier 3 zero-reaction											17	87	713
A-62	99.2	103.8	397.06	399.066	163.001	7010.71	1	1	Tier 3 only two-reaction											0	0	14
A-63	100.7	105.1	515.17	517.177	281.112	7602.76	1	1	Tier 3 zero-reaction											4	38	604
A-64	100.9	105.3	403.037	405.043	168.979	222893	1	1	Tier 3 one-reaction											0	1	58
A-65	100.9	105.3	403.143	405.15	169.085	15941	1	1	Tier 1	BP00878000		D-histidine methyl ester	0.65	6
A-T210	101.2	105.7	449.114	451.121	215.056	7408	1	1	Tier 2						AN01496000	C01233	sn-Glycero-3-phosphoethanolamine	1.26	14.4
A-66	101.5	105.8	359.073	361.08	125.015	2.02724e+06	1	1	Tier 1	AN00329000	C00245	Taurine	0.59	4.3
A-67	102	106.2	422.069	424.075	188.011	6006.44	1	1	Tier 3 one-reaction											0	1	60
A-68	102	106.2	412.992	414.998	178.934	92246.8	1	1	Tier 3 only two-reaction											0	0	6
A-69	102	106.2	774.096	776.102	1080.08	3758.69	2	2	Tier 3 only two-reaction											0	0	14
A-70	102.1	106.3	438.046	440.053	203.988	8600.45	1	1	Tier 3 only two-reaction											0	0	32
A-71	102.1	106.3	454.019	456.025	219.96	9710.18	1	1	Tier 3 one-reaction											0	1	12
A-72	102.2	106.4	419.011	421.017	184.953	5555.95	1	1	Tier 3 only two-reaction											0	0	14
A-73	102.3	106.4	397.02	399.027	162.962	39049.4	1	1	Tier 3 only two-reaction											0	0	9
A-74	103.6	107.6	408.195	410.202	174.137	27070.6	1	1	Tier 3 one-reaction											0	9	126
A-75	104.5	108.4	422.211	424.217	188.153	68876.4	1	1	Tier 3 zero-reaction											1	4	83
A-76	106.4	110	564.162	566.169	330.104	7916.79	1	1	Tier 3 one-reaction											0	12	304
A-77	106.6	110.2	431.103	433.11	197.045	16029.4	1	1	Tier 3 one-reaction											0	12	293
A-78	107	110.5	372.149	374.155	138.09	28069.5	1	1	Tier 3 one-reaction											0	3	242
A-79	107.1	110.6	718.36	720.366	484.301	4943.09	1	1	Tier 3 one-reaction											0	8	320
A-80	107.1	110.7	475.067	477.074	241.009	8764.96	1	1	Tier 3 zero-reaction											1	2	58
A-T176	107.3	111	513.144	515.15	279.089	11250	1	1	Tier 1	AN02390000		Methionyl-Asparagine sulfoxide	5.12	0.5
A-81	107.4	110.9	542.18	544.186	308.121	6261.75	1	1	Tier 3 one-reaction											0	14	376
A-83	108.9	112.2	277.101	279.107	43.0421	10860.1	1	1	Tier 3 one-reaction											0	4	291
A-85	109.4	112.6	422.185	424.192	188.127	25819.1	1	1	Tier 1	AN01135000	C01924	Homoarginine	0.4	5.2
A-86	109.4	112.6	414.122	416.128	180.063	62118.8	1	1	Tier 2						BM01026000	C22137	Isomer 1 of 4-Chloro-L-lysine	8	75
A-87	110.1	113.2	296.033	298.04	61.9746	42468.4	1	1	Unidentified
A-88	110.3	113.4	558.093	560.101	324.035	4087.13	1	1	Tier 3 zero-reaction											3	18	221
A-89	110.9	113.9	785.091	787.097	551.033	4607.9	1	1	Tier 3 only two-reaction											0	0	37
A-90	111.4	114.4	581.121	583.128	347.063	6388.37	1	1	Tier 1	AN03357000	C00020	Adenosine monophosphate	0.68	0.5
A-91	111.5	114.4	270.035	272.042	35.9768	16224.2	1	1	Tier 3 zero-reaction											1	0	0
A-T233	112.3	115.3	401.096	403.103	167.036	4872	1	1	Tier 1	AN00837000	C01959	Guanidinoethyl sulfonate	2.66	7.5
A-92	112.4	115.2	396.122	398.129	162.064	45236.3	1	1	Tier 2						AN00770001		Seryl-Glycine	0.2	4.9
A-T202	113.2	116.1	343.078	345.085	109.02	28477	1	1	Tier 1	AN00218000	C00519	Hypotaurine	0.48	0.1
A-95	113.3	115.9	383.127	385.134	149.069	9062.41	1	1	Tier 3 zero-reaction											4	36	657
A-96	113.4	116.1	568.146	570.153	334.088	14406.4	1	1	Tier 3 one-reaction											0	4	157
A-T214	113.7	116.5	424.117	426.124	190.059	5526	1	1	Tier 2						AN01163000	HMDB0011165	L-beta-aspartyl-L-glycine	0.27	3.4
A-98	114.3	116.8	700.188	702.195	466.13	8666.8	1	1	Tier 3 one-reaction											0	7	239
A-99	114.8	117.3	611.107	613.113	377.048	5154.02	1	1	Tier 3 one-reaction											0	1	86
A-T96	114.8	117.5	493.103	495.112	259.046	7892	1	1	Tier 2						AN02087003	C06156	alpha-D-Glucosamine 1-phosphate	4.19	27.2
A-100	114.9	117.4	389.093	391.1	155.035	45927.9	1	1	Tier 2						AN00681001	C04122	D-1-Aminopropan-2-ol O-phosphate	0.25	15.5
A-101	115.1	117.5	274.061	276.068	40.0029	8252.59	1	1	Unidentified
A-102	115.1	117.5	443.012	445.018	208.954	5533.48	1	1	Tier 3 only two-reaction											0	0	8
A-T316	115.3	117.8	389.093	391.1	155.035	49165	1	1	Tier 2						AN00681000	C01210	N-Methylethanolamine phosphate	2.91	23.9
A-103	115.4	117.8	291.116	293.123	57.0579	62472.7	1	1	Tier 3 one-reaction											0	4	250
A-104	115.5	117.8	433.057	435.063	198.999	8584.66	1	1	Tier 3 one-reaction											0	3	58
A-105	116.1	118.4	411.075	413.081	177.017	36898.5	1	1	Tier 3 only two-reaction											0	0	22
A-106	116.6	118.8	290.016	292.023	55.9574	8501.58	1	1	Unidentified
A-107	116.9	119.1	436.201	438.208	202.143	111151	1	1	Tier 1	AN01326001	HMDB0003334	Symmetric dimethylarginine	0.12	4
A-108	117.1	119.2	589.126	591.131	355.068	13978.9	1	1	Tier 3 one-reaction											0	8	209
A-109	118.1	120.1	418.104	420.111	184.046	19440.9	1	1	Tier 3 one-reaction											0	1	0
A-110	118.3	120.3	539.18	541.187	305.122	70959	1	1	Tier 3 one-reaction											0	11	298
A-111	118.3	120.3	462.179	464.185	228.121	4238.51	1	1	Tier 3 one-reaction											0	1	138
A-112	118.3	120.3	608.275	610.282	374.216	20308.2	1	1	Tier 3 only two-reaction											0	0	24
A-113	118.5	120.4	464.147	466.155	230.089	15209.4	1	1	Tier 2						AN01708000		Isomer 1 of Aspartyl-Proline	3.16	69.8
A-114	118.5	120.4	462.13	464.138	228.072	47609.2	1	1	Tier 3 only two-reaction											0	0	13
A-116	118.5	120.5	436.103	438.111	202.045	15225.8	1	1	Tier 3 only two-reaction											0	0	17
A-117	119.1	121	435.12	437.126	201.061	7355.64	1	1	Tier 3 only two-reaction											0	0	17
A-T230	119.5	121.4	468.144	470.15	234.085	3691	1	1	Tier 1	AN01757005	HMDB0028828	Glutamyl-Serine/Seryl-Glutamate	3.22	0.1
A-119	119.8	121.6	561.163	563.169	327.104	23551.5	1	1	Tier 3 one-reaction											0	10	268
A-120	119.8	121.6	547.143	549.149	313.085	11399.8	1	1	Tier 3 one-reaction											0	11	325
A-T606	120.2	122.1	464.148	466.155	230.09	16956	1	1	Tier 2						AN01708005	HMDB0002335	Aspartyl-L-proline	2.25	73.4
A-T509	121	122.7	366.151	368.158	132.09	18593	1	1	Tier 2						AN00423002	C03943	(2R,4S)-2,4-Diaminopentanoic acid	1.22	53.9
A-T229	121.6	123.3	366.111	368.118	132.054	577903	1	1	Tier 1	AN00419000	C00152	Asparagine	1.83	2.3
A-124	121.6	123.1	725.129	729.143	258.019	9462.3	1	2	Tier 3 one-reaction											0	1	80
A-125	121.7	123.2	535.172	537.178	301.114	15329.7	1	1	Tier 3 one-reaction											0	10	233
A-126	121.7	123.3	307.075	309.082	73.0163	12552.9	1	1	Tier 3 one-reaction											0	2	250
A-127	121.9	123.4	553.148	555.154	319.09	4159.06	1	1	Tier 3 one-reaction											0	8	278
A-129	121.9	123.4	410.075	412.082	176.017	26973.9	1	1	Tier 3 only two-reaction											0	0	28
A-130	122	123.5	420.031	422.038	185.972	4890.97	1	1	Tier 3 only two-reaction											0	0	22
A-T251	122.8	124.3	482.123	484.129	248.065	8829	1	1	Tier 1	AN01933001	HMDB0028749	Aspartyl-Aspartate	0.14	1.2
A-T228	123.5	124.9	365.127	367.134	131.07	30160	1	1	Tier 1	AN00407000	C00300	Creatine	1.62	4.3
A-134	123.8	125	383.127	385.134	149.069	6411.97	1	1	Tier 3 zero-reaction											4	36	657
A-135	124.3	125.4	296.033	298.04	61.9744	22817	1	1	Unidentified
A-T266	126.6	127.5	510.155	512.161	276.096	3930	1	1	Tier 1	AN02350001	HMDB0028818	Glutamyl-glutamate	0.65	1.3
A-138	127.4	128.2	374.084	376.091	140.025	5366.61	1	1	Tier 3 one-reaction											0	2	14
A-139	127.7	128.3	357.088	359.095	123.03	10345.7	1	1	Tier 3 one-reaction											0	1	5
A-140	127.8	128.5	515.169	517.176	281.111	24823.4	1	1	Tier 3 zero-reaction											4	39	638
A-141	127.8	128.5	431.138	433.145	197.08	9153.1	1	1	Tier 3 one-reaction											0	28	391
A-143	128	128.7	424.091	426.098	190.033	63232.9	1	1	Tier 3 only two-reaction											0	0	22
A-144	128.1	128.7	380.128	382.135	146.07	2.49865e+06	1	1	Tier 1	AN00574000	C00064	Glutamine	1.25	1.3
A-145	128.2	128.8	564.144	566.149	330.086	4547.51	1	1	Tier 3 one-reaction											0	9	256
A-T551	128.3	129	438.169	440.176	204.111	4676	1	1	Tier 2						PR01349003		N2-Acetyl-L-Hydroxylysine	1.9	55.5
A-146	128.4	129	466.036	468.043	231.978	4188.88	1	1	Tier 3 only two-reaction											0	0	45
A-147	128.7	129.2	272.074	274.08	38.0153	6499.1	1	1	Tier 3 only two-reaction											0	0	233
A-148	128.7	129.3	434.047	436.053	199.988	22977.4	1	1	Tier 3 one-reaction											0	1	40
A-149	129.1	129.6	482.159	484.165	248.101	6659.49	1	1	Tier 1	AN01936001	HMDB0029060	Threoninyl-Glutamate	0.22	3.8
A-150	129.2	129.7	601.127	603.133	367.068	12368.7	1	1	Tier 3 one-reaction											0	5	208
A-T272	130.8	131.1	409.154	411.161	175.096	19217	1	1	Tier 1	AN00958001	C00327	Citrulline	1.94	2.1
A-153	131.5	131.7	402.11	404.116	168.051	542257	1	1	Tier 3 only two-reaction											0	0	4
A-155	132.7	132.7	477.13	479.137	243.072	24168.3	1	1	Tier 3 only two-reaction											0	0	20
A-156	132.9	132.9	412.1	414.106	178.042	5432.2	1	1	Tier 2						AN00992001		Isomer 1 of Glycyl-Cysteine	2.29	25.1
A-158	133.1	133	386.114	388.12	152.056	7454.37	1	1	Tier 3 only two-reaction											0	0	4
A-T295	133.7	133.6	501.155	503.162	267.097	64892	1	1	Tier 1	AN02208000	C00212	Adenosine	0.46	0.2
A-160	135.1	134.8	436.132	438.139	202.074	22288.9	1	1	Tier 3 one-reaction											0	9	138
A-161	135.9	135.4	538.174	540.182	304.116	5405.16	1	1	Tier 3 one-reaction											0	8	269
A-162	136.7	136.1	462.253	464.26	228.195	4990.97	1	1	Tier 3 only two-reaction											0	0	13
A-163	137.3	136.7	507.155	509.161	273.097	7275.79	1	1	Tier 3 one-reaction											0	40	472
A-T311	137.3	136.7	479.232	481.239	245.174	52811	1	1	Tier 1	AN01892000	HMDB0028964	Lysyl-Valine	1.85	1.2
A-164	137.4	136.7	505.222	507.229	271.163	3934.3	1	1	Tier 1	AN02275000	HMDB0028717	Arginyl-Proline	2.15	7.8
A-167	137.6	136.9	442.14	444.147	208.082	5058.46	1	1	Tier 3 only two-reaction											0	0	20
A-168	137.8	137.1	534.165	536.171	300.106	4900.02	1	1	Tier 3 one-reaction											0	9	454
A-169	138	137.3	590.3	592.307	356.242	16147.5	1	1	Tier 3 only two-reaction											0	0	42
A-171	138.7	137.9	477.156	479.163	243.098	6432.93	1	1	Tier 3 one-reaction											0	2	111
A-172	139.4	138.5	490.125	492.132	256.067	26518.2	1	1	Tier 3 one-reaction											0	19	295
A-173	140.1	139.1	436.104	438.111	202.045	98984.4	1	1	Tier 3 only two-reaction											0	0	18
A-174	140.4	139.4	520.097	524.11	52.9878	4262.77	1	2	Unidentified
A-175	140.4	139.4	424.141	426.148	190.083	6074.39	1	1	Tier 3 zero-reaction											1	17	371
A-177	140.9	139.8	623.115	625.121	389.056	7726.39	1	1	Tier 3 one-reaction											0	5	147
A-178	141.6	140.4	472.051	474.058	237.993	6061.38	1	1	Tier 3 only two-reaction											0	0	45
A-179	141.7	140.4	274.062	276.068	40.0037	6671.42	1	1	Unidentified
A-180	142.1	140.8	429.115	431.121	195.056	47162.4	1	1	Tier 3 one-reaction											0	10	293
A-T723	142.3	141.1	451.097	453.103	217.041	7171	1	1	Tier 2						AN01526000	HMDB0006409	Tyramine O-sulfate	3.09	71.2
A-181	142.5	141.1	443.068	445.075	209.01	22145.4	1	1	Tier 3 one-reaction											0	6	106
A-182	142.6	141.2	602.301	604.307	368.242	15927.9	1	1	Tier 3 one-reaction											0	1	64
A-183	142.6	141.3	568.145	570.152	334.087	5860.09	1	1	Tier 3 one-reaction											0	4	229
A-T336	143	141.6	399.104	401.111	165.046	159095	1	1	Tier 1	AN00810000	C02989	Methionine Sulfoxide	0.36	1.4
A-186	143	141.6	470.222	472.228	236.164	7357.28	1	1	Tier 3 only two-reaction											0	0	32
A-T313	143.3	141.9	424.116	426.124	190.059	31629	1	1	Tier 1	AN01163001	HMDB0028753	Aspartyl-Glycine	2.5	4.7
A-187	144.8	143.1	445.153	447.16	211.095	21274.1	1	1	Tier 3 one-reaction											0	29	314
A-188	144.9	143.2	411.122	413.129	177.064	16944.8	1	1	Tier 2						BM00979000	C06034	4-Hydroxy-4-methylglutamic acid	0.02	41.3
A-189	144.9	143.2	412.099	414.106	178.041	13286.8	1	1	Tier 2						AN00992001		Glycyl-Cysteine	0.01	35.4
A-190	145	143.3	395.163	397.17	161.105	8049.48	1	1	Tier 3 zero-reaction											1	14	403
A-191	145.1	143.4	422.186	424.192	188.127	29591.8	1	1	Tier 2						EF01135001	C03884	L-Targinine	0.27	25.5
A-192	145.3	143.5	553.141	555.147	319.083	8662.17	1	1	Tier 3 one-reaction											0	7	311
A-193	145.6	143.8	423.17	425.176	189.111	8810.83	1	1	Tier 1	AN01150000	C02427	Homocitrulline	0.04	0.3
A-T349	146.5	144.6	353.116	355.123	119.058	36464	1	1	Tier 1	AN00291001	C00263	Homoserine	0.85	0.2
A-T351	147.3	145.3	410.137	412.144	176.08	4397	1	1	Tier 1	AN00972000	HMDB0028696	Alanyl-Serine	3.04	0.9
A-195	147.5	145.5	313.031	315.038	78.973	189275	1	1	Tier 3 one-reaction											0	1	55
A-196	147.8	145.8	295.135	297.142	61.0772	25538.7	1	1	Tier 3 only two-reaction											0	0	3
A-197	148.4	146.2	528.101	532.113	60.9917	36179.7	1	2	Unidentified
A-198	149.2	147	292.181	294.188	58.1224	11901.2	1	1	Unidentified
A-199	150	147.6	420.159	422.166	186.101	15282.2	1	1	Tier 3 one-reaction											0	15	232
A-200	150.2	147.8	448.154	450.16	214.095	20276.5	1	1	Tier 3 one-reaction											0	11	347
A-201	150.3	147.9	581.08	585.093	113.971	5875.31	1	2	Tier 3 one-reaction											0	2	182
A-T387	150.3	147.9	523.185	525.192	289.127	54118	1	1	Tier 2						AN02541000	C21016	Ophthalmic acid	0.45	0.9
A-204	150.7	148.3	326.165	328.174	92.107	19223.9	1	1	Tier 3 only two-reaction											0	0	10
A-T386	150.8	148.4	438.134	440.139	204.075	11939	1	1	Tier 1	AN01346002	HMDB0028683	Alanyl-Aspartate	1.42	0.3
A-205	150.9	148.5	571.116	573.124	337.058	6868.03	1	1	Tier 3 zero-reaction											1	5	190
A-206	151.2	148.8	540.055	544.07	72.9456	6737.46	1	2	Tier 3 one-reaction											0	1	2
A-207	151.4	149	579.082	583.095	111.972	37480.1	1	2	Tier 3 only two-reaction											0	0	24
A-208	151.4	149	362.165	364.171	128.106	222526	1	1	Tier 3 one-reaction											0	4	44
A-210	151.5	149.2	339.101	341.108	105.043	369294	1	1	Tier 1	AN00202000	C00065	Serine	0.52	1.4
A-211	151.7	149.3	538.055	542.068	70.9457	17194.2	1	2	Unidentified
A-212	151.8	149.4	261.546	263.552	54.9742	8986.94	2	2	Unidentified
A-213	151.9	149.5	503.11	505.116	538.103	15254.2	2	2	Tier 3 one-reaction											0	4	164
A-214	152	149.6	570.045	574.058	102.936	12877.1	1	2	Unidentified
A-215	152.2	149.8	400.144	402.151	166.085	6305.25	1	1	Tier 3 one-reaction											0	35	452
A-216	153	150.6	436.164	438.172	202.106	14293.5	1	1	Tier 3 one-reaction											0	5	79
A-217	153.5	151.2	563.11	567.123	96.0001	7927.58	1	2	Tier 3 only two-reaction											0	0	37
A-T381	153.6	151.2	337.158	339.165	104.108	1304861	1	1	Tier 1	AN00191000	C00114	Choline	1.32	2.6
A-218	153.6	151.2	278.085	280.091	44.0264	36379.4	1	1	Tier 3 zero-reaction											1	16	545
A-219	153.6	151.3	337.159	339.165	103.1	1.30486e+06	1	1	Tier 3 one-reaction											0	5	215
A-220	153.7	151.3	380.127	382.135	146.069	6571.46	1	1	Tier 2						BM00574006	C16673	L-Isoglutamine	0.18	0.9
A-221	154.6	152.2	289.032	291.038	54.9735	7010.61	1	1	Tier 3 only two-reaction											0	0	1
A-T406	155.2	152.8	380.127	382.133	146.069	9598	1	1	Tier 2						AN00574004	C16673	Isoglutamine	1.5	0.6
A-T653	156.8	154.4	408.159	410.166	174.1	63303	1	1	Tier 2						PR00943004		N5-Acetyl-L-Ornithine	0.84	42.8
A-T415	156.9	154.6	452.148	454.155	218.09	3591	1	1	Tier 2						AN01544001	C03740	gamma-Glutamylalanine	1.37	1.1
A-225	157.7	155.3	528.1	532.113	60.9906	75395.5	1	2	Tier 3 only two-reaction											0	0	1
A-226	158.1	155.7	459.169	461.176	225.111	17144.4	1	1	Tier 3 one-reaction											0	28	294
A-T639	158.3	155.9	888.227	890.234	654.163	80433	1	1	Tier 2						PR05241000		N-Acetyl-Glutathione disulfide	7.74	39.4
A-227	158.3	155.9	381.428	383.435	147.37	11582.1	1	1	Unidentified
A-228	158.5	156.1	530.099	534.111	62.9898	7854.1	1	2	Unidentified
A-229	158.6	156.2	381.113	383.12	147.055	1.50389e+07	1	1	Tier 1	AN00583000	C00025	Glutamic acid	4.59	1.9
A-T426	158.6	156.2	381.112	383.118	147.053	15180457	1	1	Tier 2						AN00583004	C05938	L-4-Hydroxyglutamate semialdehyde	0.96	1.1
A-230	158.6	156.2	435.031	437.037	200.972	8591.25	1	1	Tier 2						AN01301000	C05824	S-Sulfo-L-cysteine	9.65	65.6
A-231	158.8	156.4	381.155	383.161	147.097	531117	1	1	Tier 3 only two-reaction											0	0	1
A-233	158.9	156.4	381.343	383.35	147.285	17318.4	1	1	Unidentified
A-234	158.9	156.5	444.12	446.125	210.061	11197.6	1	1	Tier 3 only two-reaction											0	0	12
A-T448	159	156.6	466.164	468.171	232.106	9516	1	1	Tier 2						AN01730003	HMDB0029062	Threoninyl-Hydroxyproline	1.5	4.4
A-T423	159.1	156.6	410.138	412.145	176.08	4742	1	1	Tier 1	AN00972001	HMDB0028851	Glycyl-Threonine	0.84	2.1
A-235	159.4	156.9	425.075	427.082	191.017	38568.2	1	1	Tier 3 only two-reaction											0	0	18
A-T277	159.7	157.2	799.129	801.136	565.071	9416	1	1	Tier 2						AN04932000	C00501	CDP-glucose	1.51	29.8
A-236	159.7	157.2	432.12	434.127	198.062	10046.2	1	1	Tier 3 only two-reaction											0	0	5
A-237	159.8	157.2	417.02	419.026	182.962	11730.3	1	1	Tier 3 one-reaction											0	1	24
A-T417	160.3	157.8	367.095	369.103	133.037	3988547	1	1	Tier 1	AN00428000	C00049	Aspartic acid	1.75	4
A-239	160.4	157.8	871.112	875.124	404.003	17514.2	1	2	Tier 3 zero-reaction											1	14	138
A-240	160.5	157.9	307.073	309.081	73.0149	11058.1	1	1	Unidentified
A-241	160.5	157.9	411.059	413.066	177.001	12149.7	1	1	Tier 3 only two-reaction											0	0	5
A-242	161.4	158.8	421.016	423.021	186.958	5522.97	1	1	Tier 3 only two-reaction											0	0	16
A-243	161.5	158.8	437.095	439.101	203.037	18113.8	1	1	Tier 3 one-reaction											0	2	11
A-244	161.8	159.1	450.206	452.212	216.147	5163.33	1	1	Tier 3 one-reaction											0	15	108
A-246	162.1	159.4	414.122	416.128	180.063	170617	1	1	Tier 2						BM01026000	C22137	4-Chloro-L-lysine	8.02	28.2
A-247	162.4	159.6	459.077	461.083	225.018	11114.9	1	1	Tier 3 only two-reaction											0	0	50
A-249	163.1	160.3	389.126	391.133	155.067	10002.1	1	1	Tier 2						AN00684000		Isomer 1 of Histidine	5.62	52.1
A-250	163.3	160.5	362.117	364.124	128.059	102683	1	1	Tier 2						BM00373003	C05715	Isomer 1 of gamma-Amino-gamma-cyanobutanoic acid	0.25	53
A-251	163.4	160.6	431.174	433.181	197.116	6441.53	1	1	Tier 3 one-reaction											0	3	157
A-253	164.5	161.6	477.13	479.137	243.072	34339.2	1	1	Tier 3 one-reaction											0	4	225
A-254	164.7	161.8	588.119	590.125	354.061	14549.2	1	1	Tier 2						AN03440000	C01268	5-Amino-6-(5'-phosphoribosylamino)uracil	5.42	59
A-255	164.8	161.9	492.18	494.186	258.121	25293	1	1	Tier 3 one-reaction											0	8	280
A-256	164.8	161.9	555.157	557.165	321.099	7019.75	1	1	Tier 3 one-reaction											0	9	406
A-257	165.1	162.1	685.263	687.269	451.204	5114.69	1	1	Tier 3 one-reaction											0	8	304
A-258	165.2	162.2	278.096	280.103	44.0372	6669.71	1	1	Tier 3 one-reaction											0	1	145
A-259	165.4	162.4	566.137	568.144	332.079	65725.2	1	1	Tier 2						BP03136000		6-O-Galloylglucose	7.98	10.6
A-260	165.4	162.4	422.138	424.146	188.08	6530.33	1	1	Tier 2						AN01130001		L-glycyl-L-hydroxyproline	0.76	8.4
A-261	165.4	162.5	337.158	339.165	103.1	36338.3	1	1	Tier 3 one-reaction											0	5	215
A-262	165.7	162.7	387.099	389.105	153.04	352158	1	1	Tier 3 only two-reaction											0	0	12
A-263	166.2	163.1	419.034	421.041	184.976	5256.54	1	1	Tier 3 one-reaction											0	1	22
A-T456	166.6	163.5	365.117	367.124	131.058	1469745	1	1	Tier 1	AN00406000	C01157	4-Hydroxyproline	0.08	2.1
A-266	166.7	163.7	409.08	411.087	175.022	16836.3	1	1	Tier 2						AN00951000	C01041	Monodehydroascorbic acid	5.53	59
A-267	167.1	164	446.067	448.074	212.008	4554.6	1	1	Tier 3 one-reaction											0	35	291
A-268	167.3	164.2	421.105	423.113	187.047	5611.51	1	1	Tier 3 one-reaction											0	15	263
A-269	167.4	164.3	330.079	332.086	96.021	36880.6	1	1	Tier 3 one-reaction											0	4	314
A-270	167.5	164.4	266.118	268.124	32.0591	25106	1	1	Unidentified
A-271	167.6	164.4	722.129	726.143	255.019	4285.6	1	2	Tier 3 one-reaction											0	3	113
A-272	167.6	164.4	715.007	717.013	480.949	13752.2	1	1	Tier 3 only two-reaction											0	0	12
A-273	167.6	164.5	565.612	567.619	331.554	30014.6	1	1	Unidentified
A-T451	167.6	164.5	581.121	583.128	347.063	12439	1	1	Tier 1	AN03357001	C00362	2'-Deoxyguanosine 5'-monophosphate	0.58	3.5
A-T303	167.8	164.7	661.087	663.094	427.029	16961	1	1	Tier 2						AN04132002	C00361	dGDP	1.46	32.3
A-276	168	164.8	710.045	712.05	475.986	4682.19	1	1	Tier 3 one-reaction											0	2	50
A-277	168	164.8	496.085	498.092	262.026	6603.17	1	1	Tier 3 one-reaction											0	10	190
A-278	168.1	164.9	566.114	568.121	332.055	16553.4	1	1	Tier 3 zero-reaction											1	13	183
A-279	168.3	165.1	500.132	504.143	33.0221	5248.41	1	2	Unidentified
A-280	168.4	165.2	504.588	506.596	270.53	18356.5	1	1	Unidentified
A-281	168.4	165.2	504.589	506.595	541.061	20906.5	2	2	Tier 3 one-reaction											0	2	98
A-282	168.7	165.4	619.119	621.125	385.061	4631.68	1	1	Tier 3 one-reaction											0	2	159
A-283	169.1	165.8	540.191	542.198	306.133	10774.8	1	1	Tier 3 one-reaction											0	8	283
A-284	170.3	166.9	296.033	298.04	61.9749	8482.38	1	1	Unidentified
A-286	170.6	167.2	430.18	432.186	196.121	5523.63	1	1	Tier 3 one-reaction											0	9	169
A-T483	172	168.5	380.128	382.133	146.069	8670	1	1	Tier 1	AN00574007	HMDB0006899	Alanyl-Glycine	0.32	1.6
A-288	172.9	169.3	427.141	429.147	193.082	9247.91	1	1	Tier 3 one-reaction											0	1	6
A-T490	172.9	169.3	422.174	424.181	188.116	6561	1	1	Tier 1	AN01133000	C02727	N6-Acetyl-Lysine	0.96	1.3
A-289	173	169.4	528.1	532.113	60.9908	8772.78	1	2	Tier 3 only two-reaction											0	0	1
A-T497	173.3	169.7	477.18	479.187	243.122	6311	1	1	Tier 1	AN01860000	HMDB0028805	Glutaminyl-Proline/Prolyl-Glutamine	0.9	0.6
A-290	173.4	169.8	335.142	337.15	101.084	55635.9	1	1	Tier 3 one-reaction											0	20	342
A-291	173.5	169.9	425.165	427.171	191.107	4114.18	1	1	Tier 2						AN01189000		4-Hydroxydebrisoquine	1.44	60.9
A-292	173.5	169.9	515.157	517.163	281.098	6060.28	1	1	Tier 3 one-reaction											0	5	213
A-294	173.9	170.2	682.177	684.184	448.118	7581.64	1	1	Tier 2						AN04282000		4-Hydroxy-5-(3',4',5'-trihydroxyphenyl)-valeric acid-O-methyl-O-glucuronide	4.59	21.4
A-295	175.1	171.3	474.159	476.164	240.101	3730.85	1	1	Tier 3 one-reaction											0	13	232
A-296	175.3	171.6	537.201	539.208	303.143	4547.87	1	1	Tier 3 one-reaction											0	12	231
A-297	175.8	172	550.135	552.142	316.077	20929.1	1	1	Tier 2						AN02925000	C17935	Cysteinyldopa	7.38	27.4
A-298	175.8	172	453.086	455.091	219.027	5383.02	1	1	Tier 3 only two-reaction											0	0	41
A-299	176	172.2	472.153	474.159	238.095	5130.32	1	1	Tier 2						AN01801001		Isomer 1 of Tyrosyl-Glycine	1.58	47.3
A-300	176.5	172.6	395.127	397.134	161.069	77176.8	1	1	Tier 1	AN00754003	C00956	Aminoadipic acid	0.16	2.3
A-301	178.1	174.1	381.148	383.155	147.09	12236.8	1	1	Tier 2						EF00587002		Isomer 1 of (2R,3R,4R)-2-Amino-4-hydroxy-3-methylpentanoic acid	0.03	46.3
A-302	178.1	174.1	397.081	399.087	163.023	89417.1	1	1	Tier 3 only two-reaction											0	0	16
A-303	178.2	174.2	280.038	282.045	45.9797	21535.1	1	1	Unidentified
A-304	178.5	174.5	413.054	415.061	178.996	11069.8	1	1	Tier 3 only two-reaction											0	0	13
A-305	178.7	174.7	344.106	346.113	110.048	32073.4	1	1	Tier 3 zero-reaction											1	8	272
A-306	179.1	175.1	353.339	355.346	119.281	19206.4	1	1	Unidentified
A-307	179.2	175.2	644.109	646.116	410.051	7036.86	1	1	Tier 3 one-reaction											0	3	118
A-308	179.2	175.2	528.1	532.113	60.9902	15119.1	1	2	Tier 3 only two-reaction											0	0	1
A-T526	179.4	175.4	353.117	355.124	119.058	18284390	1	1	Tier 1	AN00291000	C00188	Threonine	1.82	0.7
A-311	179.6	175.6	353.158	355.165	119.1	486629	1	1	Unidentified
A-312	180	176.1	459.063	461.069	225.004	8304.99	1	1	Tier 3 one-reaction											0	4	101
A-313	180.1	176.1	415.099	417.106	181.041	58416.2	1	1	Tier 3 one-reaction											0	9	276
A-314	181	177.1	761.152	763.157	527.094	48372.8	1	1	Tier 3 one-reaction											0	1	109
A-315	181	177.1	389.2	391.207	155.142	5042.37	1	1	Tier 3 only two-reaction											0	0	25
A-316	181.1	177.2	403.093	405.1	169.035	9422.82	1	1	Tier 3 only two-reaction											0	0	4
A-317	181.2	177.3	367.132	369.139	133.073	6315.36	1	1	Tier 2						EF00433001		L-2-Amino-5-hydroxypentanoic acid	1.94	10.6
A-318	181.3	177.4	783.133	785.139	549.075	15087.4	1	1	Tier 3 one-reaction											0	4	170
A-319	181.6	177.7	435.148	437.155	201.09	6033.91	1	1	Tier 3 one-reaction											0	5	103
A-320	183.1	179.3	387.124	389.13	153.066	3882.07	1	1	Tier 2						AN00661000	C06502	FAPy-adenine	1.7	20.1
A-321	183.6	179.8	414.148	416.155	180.09	31468.8	1	1	Tier 2						EF01029001		L-2-Amino-3-(4-aminophenyl)propanoic acid	0.28	69.6
A-322	183.9	180.1	363.174	365.18	129.115	82721.5	1	1	Tier 3 one-reaction											0	10	196
A-323	184	180.2	444.159	446.165	210.1	16930.1	1	1	Tier 3 one-reaction											0	23	338
A-T492	184.2	180.5	381.111	383.118	147.053	53588	1	1	Tier 2						AN00583003	C05941	2-Oxo-4-hydroxy-5-aminovaleric acid	0.12	12.6
A-324	184.3	180.5	729.101	733.114	261.991	19312.9	1	2	Tier 3 one-reaction											0	1	76
A-326	184.6	180.8	731.101	735.113	263.991	4905.53	1	2	Tier 3 only two-reaction											0	0	38
A-327	184.9	181.2	276.08	278.086	42.0216	3729.58	1	1	Tier 2						BY00012000	C01566	Cyanamide	0.53	24.1
A-328	185.2	181.4	473.06	475.065	239.001	7496.6	1	1	Tier 3 only two-reaction											0	0	3
A-T704	185.2	181.5	363.148	365.155	129.09	19208	1	1	Tier 2						AN00386000	C02647	4-Guanidinobutanal	1.5	24.8
A-329	185.3	181.5	349.042	351.047	229.968	3675.42	2	2	Tier 3 only two-reaction											0	0	25
A-330	185.4	181.7	707.119	711.132	240.009	92414.5	1	2	Tier 3 only two-reaction											0	0	57
A-331	185.4	181.7	747.272	749.278	513.214	10861.9	1	1	Tier 3 one-reaction											0	3	169
A-332	185.5	181.8	459.134	461.14	225.075	8392.92	1	1	Tier 3 one-reaction											0	21	414
A-333	185.6	181.8	385.13	387.137	151.072	45623.5	1	1	Tier 3 only two-reaction											0	0	3
A-T568	185.7	181.9	380.128	382.135	146.069	7687	1	1	Tier 1	AN00574005	HMDB0252875	Glycyl-Alanine	1.49	0.9
A-335	186.3	182.6	562.248	564.255	328.19	17322.1	1	1	Tier 3 one-reaction											0	4	85
A-336	186.6	182.9	709.118	713.131	242.009	15658.9	1	2	Tier 3 one-reaction											0	7	180
A-337	186.6	182.9	431.127	433.134	197.069	19487.8	1	1	Tier 2						AN01257002	C00355	3,4-Dihydroxy-L-phenylalanine	0.51	39.1
A-338	187.3	183.6	379.132	381.139	145.074	18388.3	1	1	Tier 2						AN00561010	C01475	Allysine	0.04	34
A-339	187.4	183.8	291.116	293.123	57.0578	6232.86	1	1	Tier 3 one-reaction											0	4	250
A-T586	188.4	184.8	464.148	466.155	230.09	7894	1	1	Tier 1	AN01708000	HMDB0028761	Aspartyl-Proline	0.83	1.4
A-T571	188.5	184.9	339.137	341.144	105.079	11824	1	1	Tier 1	AN00204000	C06772	Diethanolamine	1.33	1.1
A-343	189.1	185.5	409.107	411.113	175.048	5475.91	1	1	Tier 3 zero-reaction											2	28	456
A-344	189.6	186	724.145	728.159	257.036	19743	1	2	Tier 3 one-reaction											0	9	190
A-345	189.7	186.1	431.088	433.095	197.03	46400.6	1	1	Tier 3 only two-reaction											0	0	15
A-346	189.8	186.2	397.08	399.087	163.022	24050	1	1	Tier 3 only two-reaction											0	0	8
A-347	189.9	186.3	372.135	374.142	138.077	21046.3	1	1	Tier 3 only two-reaction											0	0	5
A-348	190	186.4	571.083	573.089	337.024	10635.7	1	1	Tier 3 one-reaction											0	7	108
A-352	190.4	186.9	280.038	282.044	45.9794	10560	1	1	Unidentified
A-353	190.5	187	499.147	501.154	265.089	24201.6	1	1	Tier 3 one-reaction											0	3	98
A-354	190.7	187.1	421.172	423.179	187.114	5585.99	1	1	Tier 3 only two-reaction											0	0	18
A-356	190.7	187.2	392.065	394.072	158.007	27298.7	1	1	Tier 3 only two-reaction											0	0	28
A-357	191.1	187.6	501.154	503.16	267.096	24348.8	1	1	Tier 2						AN02208000	C00212	Isomer 1 of Adenosine	2.58	18.9
A-358	191.1	187.6	539.109	541.116	305.051	16663.8	1	1	Tier 3 one-reaction											0	7	214
A-359	191.5	188	295.111	297.118	61.0527	52184	1	1	Tier 1	AN00037000	C00189	Ethanolamine	0.23	6.7
A-T535	192	188.5	348.101	350.108	114.043	75716	1	1	Tier 2						BM00253000	C02512	3-Cyano-L-alanine	0.56	11.1
A-T538	193.6	190.2	353.117	355.123	119.058	126965	1	1	Tier 2						AN00291005	C05519	L-Allothreonine	0.07	12
A-367	193.8	190.4	351.01	353.016	116.951	6072.41	1	1	Tier 3 only two-reaction											0	0	3
A-368	194.1	190.7	289.1	291.107	55.0421	13633	1	1	Tier 3 one-reaction											0	1	175
A-369	194.1	190.7	334.122	336.128	100.064	61450.3	1	1	Tier 3 one-reaction											0	3	242
A-370	194.3	190.9	261.069	263.076	27.0107	8681.14	1	1	Tier 3 only two-reaction											0	0	180
A-371	195.3	192	381.148	383.155	147.09	11038.9	1	1	Tier 2						EF00587002		Isomer 2 of (2R,3R,4R)-2-Amino-4-hydroxy-3-methylpentanoic acid	0.19	28.4
A-372	196.6	193.2	688.176	690.181	454.117	6414.46	1	1	Tier 3 one-reaction											0	7	164
A-373	197.4	194	363.009	365.015	128.951	6221.12	1	1	Tier 3 only two-reaction											0	0	5
A-374	197.5	194.1	413.12	415.127	179.061	10691.8	1	1	Tier 2						EF01007001		(R)C(R)S-S-Propylcysteine sulfoxide	0.2	5.8
A-T602	197.6	194.2	309.091	311.097	75.032	13110055	1	1	Tier 1	AN00076000	C00037	Glycine	0.87	5.1
A-376	197.9	194.5	616.077	618.083	382.019	5141.72	1	1	Tier 3 only two-reaction											0	0	80
A-377	197.9	194.5	353.055	355.061	118.996	120634	1	1	Tier 3 only two-reaction											0	0	12
A-378	197.9	194.5	615.155	617.164	381.097	8053.34	1	1	Tier 3 one-reaction											0	4	230
A-T570	198.1	194.7	854.134	856.14	620.077	8075	1	1	Tier 2						AN05145000	C20359	UDP-2-acetamido-3-amino-2,3-dideoxy-alpha-D-glucuronic acid	2.33	11.4
A-380	198.1	194.7	347.038	349.044	112.979	10647.7	1	1	Tier 3 one-reaction											0	2	33
A-381	198.3	194.8	717.063	719.069	483.005	5617.5	1	1	Tier 2						PR04545000		3-Iodo-tyrosine O-glucuronide	2.73	17
A-T654	198.8	195.3	531.148	533.154	297.09	99097	1	1	Tier 1	AN02656000	C00170	5'-Methylthioadenosine	0.3	1.2
A-383	199.3	195.8	474.167	476.173	240.108	5387.16	1	1	Tier 3 only two-reaction											0	0	5
A-T651	199.4	195.9	464.148	466.155	230.09	6195	1	1	Tier 1	AN01708001	HMDB0029013	Prolyl-Aspartate	0.42	0
A-385	200.1	196.6	365.116	367.124	131.058	8808.7	1	1	Tier 1	AN00406012	C03440	cis-4-Hydroxy-D-proline	0.36	5.3
A-386	200.9	197.3	673.099	675.104	439.04	10944	1	1	Tier 3 one-reaction											0	1	61
A-T757	201.6	198	365.116	367.124	131.058	9747	1	1	Tier 2						AN00406003	C01110	5-Amino-2-oxopentanoic acid	0.46	16.3
A-387	201.7	198.1	474.131	476.138	240.073	5034.97	1	1	Tier 3 one-reaction											0	25	362
A-389	203.4	199.7	317.096	319.102	83.0372	11126.2	1	1	Tier 3 one-reaction											0	2	198
A-T1017	203.7	199.9	400.144	402.151	166.085	6439	1	1	Tier 2						AN00824000	C19872	N-Formyl-4-amino-5-aminomethyl-2-methylpyrimidine	4.24	51.3
A-T888	203.7	199.9	500.147	502.154	266.09	5096	1	1	Tier 2						PR02197003		N2'-Acetyl-3'-Hydroxy-L-kynurenine	5.32	32.8
A-T682	203.7	200	478.164	480.171	244.106	13412	1	1	Tier 1	AN01874002	HMDB0029016	Prolyl-Glutamate	0.1	0.4
A-393	204.3	200.5	422.126	424.132	188.067	9395.46	1	1	Tier 3 one-reaction											0	20	386
A-T678	205.8	201.9	365.116	367.125	131.058	5512	1	1	Tier 2						AN00406004	C01165	L-Glutamate 5-semialdehyde	1.95	2.2
A-394	206.1	202.3	478.114	480.12	244.056	13043.8	1	1	Tier 3 only two-reaction											0	0	41
A-396	206.8	202.8	458.173	460.18	224.115	8991.34	1	1	Tier 3 one-reaction											0	10	231
A-397	206.9	203	475.141	477.146	241.082	15871.6	1	1	Tier 3 one-reaction											0	2	221
A-398	207.3	203.3	381.148	383.154	147.089	77836.1	1	1	Tier 2						EF00587002		(2R,3R,4R)-2-Amino-4-hydroxy-3-methylpentanoic acid	0.31	17.1
A-399	207.6	203.7	825.309	827.314	591.251	6096.21	1	1	Tier 3 one-reaction											0	5	185
A-400	207.7	203.7	385.13	387.137	151.072	70128.1	1	1	Tier 3 only two-reaction											0	0	3
A-401	207.7	203.7	453.159	455.166	219.101	5853.33	1	1	Tier 3 one-reaction											0	4	114
A-402	208.1	204.1	408.122	410.129	174.064	5606.33	1	1	Tier 2						AN00938003		N-Acetyl-L-Asparagine	0.11	34.7
A-403	208.2	204.2	439.18	441.186	205.122	22590.3	1	1	Tier 3 one-reaction											0	4	87
A-404	208.2	204.2	484.102	486.109	250.044	5671.17	1	1	Tier 3 one-reaction											0	3	110
A-405	208.3	204.3	452.086	454.092	218.028	4251.17	1	1	Tier 3 only two-reaction											0	0	18
A-406	208.4	204.4	512.097	514.103	278.039	8996.06	1	1	Tier 2						ED02372000		Alcophosphamide	7.24	0.8
A-407	208.6	204.6	430.104	432.111	196.046	23240.7	1	1	Tier 3 one-reaction											0	1	11
A-409	209.2	205.2	587.129	589.136	353.071	44922.3	1	1	Tier 3 one-reaction											0	4	173
A-T713	209.8	205.7	480.179	482.187	246.122	14114	1	1	Tier 1	AN01906005	HMDB0028832	Glutamyl-Valine	1.29	2.1
A-410	211.3	207.2	461.162	463.169	227.104	6529.22	1	1	Tier 3 one-reaction											0	6	202
A-411	211.5	207.3	541.168	543.175	307.11	15279.3	1	1	Tier 3 one-reaction											0	7	202
A-412	211.5	207.4	400.064	402.071	166.006	5618.01	1	1	Tier 3 only two-reaction											0	0	75
A-413	211.6	207.4	437.095	439.101	203.036	182964	1	1	Tier 3 one-reaction											0	2	11
A-T703	211.6	207.5	337.121	339.128	103.063	4169	1	1	Tier 1	AN00189003	C00334	Gamma-Aminobutyric acid	0.57	2
A-414	211.6	207.5	386.15	388.157	152.092	45832.3	1	1	Tier 3 only two-reaction											0	0	3
A-T759	211.9	207.7	362.117	364.124	128.059	1389771	1	1	Tier 2						BM00373003	C05715	gamma-Amino-gamma-cyanobutanoic acid	0.83	6.1
A-415	211.9	207.7	406.081	408.088	172.023	13234.4	1	1	Tier 3 one-reaction											0	1	44
A-416	212	207.8	416.036	418.043	181.978	7188.49	1	1	Tier 3 only two-reaction											0	0	14
A-T716	212.3	208.1	406.142	408.149	172.085	5053	1	1	Tier 1	AN00914000	HMDB0000721	Glycyl-Proline	0.67	0.1
A-419	212.4	208.2	428.125	430.131	194.066	5102.4	1	1	Tier 2						AN01217000		Isomer 1 of 4-Aminohippuric acid	6.85	54.6
A-T628	212.8	208.5	458.136	460.143	224.08	6226	1	1	Tier 2						AN01634002	C03227	3-Hydroxy-L-kynurenine	2.94	16.2
A-420	213.3	209.1	376.179	378.187	142.121	3984.05	1	1	Tier 3 one-reaction											0	2	36
A-T715	213.9	209.6	323.106	325.113	89.0477	119697	1	1	Tier 1	AN00124003	C00099	Beta-Alanine	0.15	1.8
A-423	214.3	210	409.106	411.113	175.048	7274.31	1	1	Tier 2						AN00954000	C15996	Isomer 1 of 7-Cyano-7-carbaguanine	3.76	65.6
A-424	214.3	210	351.137	353.143	117.079	5180.96	1	1	Tier 2						AN00277004	C00431	Isomer 1 of 5-Aminopentanoic acid	0.76	40.3
A-T741	215.4	211.1	450.169	452.176	216.111	14209	1	1	Tier 1	AN01516001	HMDB0029027	Prolyl-Threonine	1.97	0.9
A-428	215.8	211.4	370.119	372.126	136.061	50436.9	1	1	Tier 3 only two-reaction											0	0	6
A-429	216.8	212.4	474.067	476.074	240.009	11567.9	1	1	Tier 2						BM01817000	C16196	1,2-Dihydroxynaphthalene-6-sulfonic acid	0.39	43.8
A-433	218.2	213.7	348.138	350.144	114.079	135290	1	1	Tier 2						AN00255000		3-Amino-2-piperidone	0.32	43.6
A-434	218.3	213.8	366.101	368.107	132.042	8555.8	1	1	Tier 3 zero-reaction											7	69	753
A-436	220.1	215.5	261.069	263.076	27.0107	6840.43	1	1	Tier 3 only two-reaction											0	0	180
A-437	220.6	216	481.187	483.194	247.129	6521.46	1	1	Tier 3 one-reaction											0	1	33
A-438	221	216.3	589.006	593.018	121.897	8482.73	1	2	Tier 3 only two-reaction											0	0	1
A-439	221	216.3	358.041	360.048	123.983	12185.1	1	1	Tier 3 one-reaction											0	3	92
A-441	221.2	216.5	292.1	294.107	58.0417	10504.7	1	1	Tier 3 zero-reaction											2	23	460
A-442	221.4	216.7	571.034	575.048	103.925	16999.2	1	2	Tier 3 only two-reaction											0	0	2
A-443	221.7	217	381.148	383.154	147.089	14525.1	1	1	Tier 2						EF00587002		Isomer 3 of (2R,3R,4R)-2-Amino-4-hydroxy-3-methylpentanoic acid	0.68	3.4
A-447	223	218.3	547.093	549.1	313.034	6850.42	1	1	Tier 3 only two-reaction											0	0	75
A-448	223.1	218.3	488.622	490.628	509.127	11601.6	2	2	Tier 3 only two-reaction											0	0	220
A-449	223.5	218.7	540.636	542.642	306.577	35876.5	1	1	Unidentified
A-450	223.8	219	846.211	848.217	612.153	24332.6	1	1	Tier 2						AN05115000	C00127	Glutathione disulfide	1.02	69.3
A-452	224.3	219.5	408.074	410.08	174.016	8789.56	1	1	Tier 3 zero-reaction											3	16	167
A-454	224.6	219.7	477.113	479.119	243.054	44928.4	1	1	Tier 3 one-reaction											0	6	326
A-456	224.9	220	323.146	325.152	89.0875	520044	1	1	Unidentified
A-458	225	220.1	370.12	372.126	136.062	13095.3	1	1	Tier 3 only two-reaction											0	0	8
A-T806	225.2	220.3	323.106	325.113	89.0477	16403797	1	1	Tier 1	AN00124000	C00041	Alanine	0.88	2.1
A-460	225.3	220.4	323.319	325.326	89.261	18631.5	1	1	Unidentified
A-461	225.3	220.4	643.188	645.194	409.129	11091.5	1	1	Tier 3 one-reaction											0	6	200
A-T1004	225.5	220.6	375.099	377.106	141.043	4709	1	1	Tier 2						AN00514000	C03824	2-Aminomuconate semialdehyde	4.4	28.3
A-463	225.5	220.7	383.044	385.05	148.986	11268	1	1	Tier 3 only two-reaction											0	0	2
A-464	225.9	221.1	505.19	507.197	271.132	43838.5	1	1	Tier 3 one-reaction											0	1	82
A-465	226.1	221.2	349.03	351.037	114.972	8256.45	1	1	Tier 3 only two-reaction											0	0	41
A-466	226.1	221.3	721.107	723.113	487.048	23974.5	1	1	Tier 3 one-reaction											0	1	108
A-467	226.3	221.4	367.07	369.077	133.012	188844	1	1	Tier 3 only two-reaction											0	0	14
A-468	226.4	221.5	391.132	393.139	157.074	7096.27	1	1	Tier 3 zero-reaction											2	28	382
A-469	226.5	221.6	428.125	430.132	194.067	22230.2	1	1	Tier 1	AN01217000	HMDB0001867	4-Aminohippuric acid	5.48	5.8
A-470	226.7	221.9	444.119	446.126	210.061	4834.77	1	1	Tier 2						EF01433000		N-Carbamoyl-2-amino-2-(4-hydroxyphenyl)acetic acid	7.59	24.7
A-T828	227.4	222.6	406.143	408.15	172.085	10961	1	1	Tier 1	AN00914001	HMDB0011178	Prolyl-Glycine	2.62	0.9
A-473	228	223.1	412.169	414.176	178.111	5029.09	1	1	Tier 3 zero-reaction											3	11	190
A-474	229.3	224.4	343.111	345.119	109.052	6136.62	1	1	Tier 3 zero-reaction											1	7	247
A-475	230.2	225.2	427.136	429.142	193.077	8382.78	1	1	Tier 3 one-reaction											0	7	186
A-477	230.6	225.7	557.064	561.074	89.9549	4425.58	1	2	Unidentified
A-T795	230.8	225.9	379.132	381.139	145.074	8015	1	1	Tier 2						AN00561000	C04076	L-Allysine	2.03	8.5
A-478	231.2	226.3	367.096	369.102	133.037	7258.74	1	1	Tier 2						ED00428002	C19911	Iminodiacetic acid	0.15	45.9
A-481	232.3	227.4	396.111	398.118	162.053	48673.9	1	1	Tier 3 zero-reaction											5	81	736
A-T905	232.5	227.5	709.176	713.189	242.067	18969	1	2	Tier 2						AN01846000	C03366	Histidinyl-Serine	0.96	5.3
A-T1058	232.6	227.7	307.111	309.12	73.0528	9034	1	1	Tier 2						AN00065001	C05665	3-Aminopropanal	1.34	27.4
A-T1233	233	228	376.132	378.14	142.074	4630	1	1	Tier 2						AN00528000	C06231	Ectoine	0.91	55.6
A-484	234.8	229.8	303.116	305.123	69.0579	6768.12	1	1	Tier 3 one-reaction											0	2	183
A-485	235	230	499.161	501.169	265.103	5612.45	1	1	Tier 3 only two-reaction											0	0	14
A-486	235.1	230.2	379.132	381.139	145.074	12111.8	1	1	Tier 2						AN00561007	C03239	6-Amino-2-oxohexanoic acid	0.1	0.8
A-488	235.8	230.9	471.068	473.074	237.009	6260.52	1	1	Tier 3 one-reaction											0	1	36
A-T875	236.2	231.2	453.169	455.175	219.111	91208	1	1	Tier 1	AN01565000	C00864	Pantothenic acid	0.32	1.8
A-491	236.8	231.8	405.092	407.097	171.034	14197.9	1	1	Tier 3 one-reaction											0	1	68
A-492	236.8	231.8	497.132	499.14	263.074	5653.64	1	1	Tier 3 one-reaction											0	3	68
A-T543	237.4	232.3	824.165	826.171	590.103	15872	1	1	Tier 2						AN05033000	C19961	UDP-4-amino-4,6-dideoxy-N-acetyl-beta-L-altrosamine/UDP-2-acetamido-4-amino-2,4,6-trideoxy-alpha-D-glucose	4.23	54.5
A-T1282	237.5	232.5	367.132	369.138	133.074	4148	1	1	Tier 2						BM00433000	C20313	N-Hydroxy-L-valine	0.43	58.9
A-493	238	233	520.131	522.138	286.073	10116.7	1	1	Tier 2						AN02485001		Diphenol glucuronide	8.25	52.6
A-495	238.3	233.3	498.073	500.08	264.014	17422	1	1	Tier 3 one-reaction											0	8	127
A-496	238.6	233.6	460.117	462.124	226.059	45362.2	1	1	Tier 2						AN01655000		Isomer 1 of 3-Nitrotyrosine	0.51	71.5
A-T893	239	234	379.132	381.139	145.074	19373	1	1	Tier 2						AN00561006	C05825	2-Amino-5-oxohexanoic acid	0.11	2.3
A-497	239	234	351.137	353.144	117.079	11382.6	1	1	Tier 2						AN00277004	C00431	Isomer 2 of 5-Aminopentanoic acid	0.21	16.3
A-500	239.9	234.8	482.099	484.106	248.041	108204	1	1	Tier 3 only two-reaction											0	0	51
A-502	240	235	425.075	427.082	191.017	8262.08	1	1	Tier 3 only two-reaction											0	0	18
A-T1013	240.2	235.1	335.106	337.113	101.048	12097	1	1	Tier 2						AN00171002	C01234	1-Aminocyclopropane-1-carboxylic acid	0.15	14.2
A-T916	240.2	235.2	381.111	383.117	147.053	672584	1	1	Tier 1	AN00583002	C00979	O-Acetyl-L-serine hydrochloride	0.02	0.9
A-T1081	240.2	235.2	548.125	550.133	314.064	10002	1	1	Tier 2						PR02900002		Gentisate aldehyde 5-O-glucuronide	4.85	22.1
A-504	240.4	235.4	361.122	363.128	127.063	23676.8	1	1	Tier 2						EF00360002		Methylene-2-pyrrolidinecarboxylic acid	0.63	51.3
A-505	240.8	235.7	428.161	430.169	194.103	4319.75	1	1	Tier 3 one-reaction											0	2	13
A-506	241	235.9	481.152	483.158	247.093	15257.5	1	1	Tier 3 one-reaction											0	5	192
A-509	241.7	236.6	678.055	680.061	443.997	7048.11	1	1	Tier 3 one-reaction											0	1	38
A-T900	242.2	237.1	293.096	295.103	59.0371	9810	1	1	Tier 2						AN00028000	C06735	Aminoacetaldehyde	1.4	4.9
A-510	242.3	237.2	475.151	477.157	241.093	6965.12	1	1	Tier 3 only two-reaction											0	0	20
A-512	242.4	237.4	396.111	398.118	162.053	26796.8	1	1	Tier 3 zero-reaction											5	81	736
A-513	242.5	237.4	344.072	346.078	110.013	11439.6	1	1	Tier 3 one-reaction											0	2	73
A-514	243.3	238.2	516.167	518.174	282.108	14994.3	1	1	Tier 3 one-reaction											0	20	449
A-T958	244.9	239.8	494.195	496.201	260.137	10977	1	1	Tier 1	AN02110004	HMDB0028928	Leucyl-Glutamate	0.38	0.6
A-517	245.3	240.2	497.146	499.155	263.088	7457.63	1	1	Tier 3 only two-reaction											0	0	17
A-T776	245.5	240.4	395.127	397.134	161.069	14342	1	1	Tier 2						AN00754002	C01077	O-Acetyl-L-homoserine	0.2	25.4
A-T957	245.7	240.6	386.092	388.099	152.033	4846	1	1	Tier 1	AN00646000	C00385	Xanthine	0.49	0.1
A-519	245.9	240.8	323.044	325.05	88.9856	5428.07	1	1	Unidentified
A-520	246.2	241.1	279.08	281.087	45.0215	158733	1	1	Tier 3 zero-reaction											1	8	274
A-521	246.6	241.5	343.111	345.118	109.053	80297.5	1	1	Tier 3 zero-reaction											1	7	247
A-522	246.7	241.6	378.068	380.072	144.009	9851.49	1	1	Tier 3 one-reaction											0	2	60
A-523	247	241.9	379.131	381.139	145.073	18128.8	1	1	Tier 2						EF00561004		L-trans-5-Hydroxy-2-piperidinecarboxylic acid	2.17	4.2
A-524	247.1	242	461.147	463.155	227.089	6878.89	1	1	Tier 2						AN01672000	C00881	Deoxycytidine	3.25	29.6
A-525	247.3	242.2	405.195	407.202	171.137	29618.4	1	1	Tier 3 only two-reaction											0	0	36
A-526	247.9	242.8	456.195	458.202	222.136	11420.9	1	1	Tier 3 one-reaction											0	8	135
A-527	248.3	243.2	399.068	401.075	165.01	47153.1	1	1	Tier 3 one-reaction											0	7	176
A-528	248.5	243.4	457.066	459.071	446.015	5368.67	2	2	Tier 3 one-reaction											0	4	101
A-T1044	248.6	243.5	379.132	381.139	145.074	17273	1	1	Tier 2						AN00561008	C03656	(S)-5-Amino-3-oxohexanoic acid	0.1	9.9
A-529	249	243.8	486.167	488.174	252.108	5682.74	1	1	Tier 2						AN01996001		Phenylalanyl-Serine	5.47	0.5
A-530	249.4	244.3	431.138	433.145	197.08	6709.07	1	1	Tier 3 one-reaction											0	28	354
A-531	249.6	244.4	532.129	534.134	596.14	6495.91	2	2	Tier 3 one-reaction											0	4	178
A-532	249.8	244.7	531.63	533.637	297.572	9974.33	1	1	Unidentified
A-533	249.9	244.7	310.111	312.117	76.0522	11139.3	1	1	Tier 3 zero-reaction											2	23	482
A-534	250	244.8	409.106	411.113	175.048	137154	1	1	Tier 2						AN00954000	C15996	7-Cyano-7-carbaguanine	3.12	30.8
A-535	250	244.8	381.111	383.117	147.053	47727.7	1	1	Tier 2						AN00583007	C12269	N-Methyl-D-aspartic acid	0.04	32.7
A-536	250.1	244.9	531.129	533.137	297.07	22263.4	1	1	Tier 3 one-reaction											0	13	270
A-537	250.8	245.6	370.119	372.126	136.061	4406.22	1	1	Tier 3 only two-reaction											0	0	2
A-T981	250.8	245.6	442.141	444.148	208.085	38488	1	1	Tier 2						AN01408002	C05647	Formyl-5-hydroxykynurenamine	6.13	1.9
A-T985	251	245.8	420.158	422.165	186.1	16786	1	1	Tier 1	AN01106001	HMDB0029010	Prolyl-Alanine	1.4	1.4
A-T986	251.3	246.1	494.195	496.202	260.137	10832	1	1	Tier 1	AN02110005	HMDB0028822	Glutamyl-Isoleucine	0.52	1.6
A-T984	251.3	246.1	351.137	353.144	117.079	20166	1	1	Tier 1	AN00277004	C00431	5-Aminopentanoic acid	0.44	1.7
A-540	251.3	246.2	517.161	519.167	283.103	5689.73	1	1	Tier 3 zero-reaction											1	1	46
A-541	251.3	246.2	373.119	375.125	139.061	10362	1	1	Tier 2						AN00492000		3,4-Dihydroxybenzylamine	6.93	31.1
A-542	251.7	246.5	511.164	513.171	277.106	7963.71	1	1	Tier 2						AN02361002		Glutaminyl-Methionine	7.44	51.6
A-T1040	252.3	247.1	309.126	311.134	75.0684	14089	1	1	Tier 2						AN00077000	C03194	(R)-1-Aminopropan-2-ol	1.29	6
A-543	252.4	247.2	427.178	429.184	193.119	8007.18	1	1	Tier 3 one-reaction											0	1	8
A-544	252.6	247.4	404.06	406.066	170.002	5255.91	1	1	Tier 3 one-reaction											0	2	47
A-546	253.9	248.7	503.109	505.116	269.051	21180.4	1	1	Tier 2						ED02233000		Sulfamethoxazole N4-hydroxylamine	7.57	0.9
A-547	254.3	249.1	705.171	709.185	238.062	7709.35	1	2	Tier 2						AN01797000		Isomer 1 of Cystathionine sulfoxide	0.54	2
A-T1007	254.3	249.1	422.173	424.181	188.116	3977	1	1	Tier 1	AN01133004	HMDB0028907	Isoleucyl-Glycine	0	0.3
A-548	254.7	249.5	444.156	446.163	210.098	12309.7	1	1	Tier 2						PR01438001		N-Acetyl-Pyridoxamine	6.02	28.7
A-549	254.8	249.5	358.086	360.092	124.028	39585.9	1	1	Tier 3 one-reaction											0	6	178
A-550	255.3	250.1	376.096	378.103	142.038	13289.5	1	1	Tier 1	AN00526000	C03088	5-Hydroxymethyluracil	0.38	7.6
A-551	255.7	250.5	398.078	400.085	164.02	87843.9	1	1	Tier 3 only two-reaction											0	0	11
A-552	256	250.8	296.033	298.039	61.9743	9092.53	1	1	Unidentified
A-553	256.2	251	405.091	407.098	171.033	24350.8	1	1	Tier 3 one-reaction											0	2	34
A-557	258.2	252.9	539.126	541.134	305.068	7264.75	1	1	Tier 3 one-reaction											0	1	265
A-558	258.2	252.9	479.174	481.182	245.116	4659.33	1	1	Tier 3 one-reaction											0	7	101
A-559	258.4	253.1	708.145	710.15	474.086	6274.55	1	1	Tier 3 one-reaction											0	7	185
A-560	258.6	253.3	783.179	785.185	549.12	79992.5	1	1	Tier 3 one-reaction											0	2	138
A-561	258.6	253.3	446.13	448.136	212.071	9698.43	1	1	Tier 2						AN01457000		Vanillactic acid	6.72	68.4
A-562	258.8	253.5	491.107	495.12	23.9974	24276.6	1	2	Unidentified
A-564	259.5	254.1	343.111	345.118	109.053	27616.7	1	1	Tier 3 zero-reaction											1	7	247
A-T959	259.9	254.5	363.101	365.108	129.043	12864372	1	1	Tier 2						AN00380006	C01877	4-Oxoproline	0.85	14.1
A-566	259.9	254.5	363.326	365.334	129.268	14908.6	1	1	Unidentified
A-567	259.9	254.5	299.139	301.146	65.0808	72686.6	1	1	Unidentified
A-568	259.9	254.6	423.039	425.045	188.981	7929.66	1	1	Tier 3 only two-reaction											0	0	6
A-569	260	254.6	363.143	365.149	129.084	474802	1	1	Unidentified
A-T1313	260	254.6	386.127	388.132	304.138	32251	2	2	Tier 2						AN02772000	C01682	Nopaline	3.98	43.9
A-570	260	254.6	389.026	391.032	154.967	6341.15	1	1	Tier 3 only two-reaction											0	0	23
A-571	260.1	254.7	379.069	381.076	145.011	13592.1	1	1	Tier 3 only two-reaction											0	0	4
A-572	260.1	254.7	373.052	375.06	138.994	4438.33	1	1	Tier 3 one-reaction											0	4	98
A-573	260.4	255	458.047	460.053	223.989	8350.08	1	1	Tier 3 one-reaction											0	1	33
A-574	260.4	255	417.02	419.026	182.962	12342.2	1	1	Tier 3 one-reaction											0	1	37
A-575	260.5	255.1	407.065	409.071	173.006	84033.7	1	1	Tier 3 only two-reaction											0	0	20
A-576	261.5	256.1	401.056	403.062	166.998	20611	1	1	Tier 3 one-reaction											0	4	93
A-577	261.9	256.5	385.083	387.09	151.025	1.40607e+06	1	1	Tier 3 only two-reaction											0	0	8
A-578	262	256.5	399.101	401.108	165.042	6329.97	1	1	Tier 2						BP00807001		(R)-3,4-Dihydroxymandelonitrile	0.53	28.3
A-T1034	263.2	257.7	337.121	339.129	103.063	399859	1	1	Tier 1	AN00189000	C02356	2-Aminobutyric acid/2-Aminoisobutyric acid	2.18	6.2
A-579	263.2	257.7	605.189	609.203	138.08	5014.13	1	2	Tier 3 one-reaction											0	4	217
A-580	263.3	257.8	357.088	359.095	123.029	19511.8	1	1	Tier 2						EF00318004		2-Hydroxy-4-imino-2,5-cyclohexadienone	7.36	59.5
A-581	263.8	258.3	753.167	757.179	286.058	13647.9	1	2	Tier 3 zero-reaction											1	4	212
A-583	264.2	258.6	684.286	688.3	217.177	4956.3	1	2	Unidentified
A-T1082	264.3	258.7	323.105	325.113	89.0477	97148	1	1	Tier 1	AN00124004	C00213	Sarcosine	1.42	2
A-586	265.1	259.5	716.032	718.039	481.974	4597.3	1	1	Tier 3 only two-reaction											0	0	13
A-587	265.2	259.6	310.111	312.118	76.0525	9457.32	1	1	Tier 3 zero-reaction											2	23	481
A-588	265.2	259.6	612.268	616.281	145.159	1.15564e+06	1	2	Tier 1	AN00565000	C00315	Spermidine	0.97	0.8
A-589	265.7	260.1	614.268	618.281	147.159	104104	1	2	Unidentified
A-590	265.8	260.2	490.176	492.186	256.118	7772.34	1	1	Tier 3 zero-reaction											1	9	248
A-591	266	260.4	694.051	696.058	459.993	6850.45	1	1	Tier 3 only two-reaction											0	0	34
A-593	266.4	260.8	391.095	393.102	157.037	40032.2	1	1	Tier 2						AN00707000	C02220	2-Aminomuconic acid	2.09	46.2
A-T1113	266.6	260.9	446.174	448.181	212.116	5648	1	1	Tier 1	AN01464000	HMDB0011180	prolyl-proline	1.34	0.1
A-595	266.6	260.9	764.289	768.303	297.18	24431.6	1	2	Tier 3 only two-reaction											0	0	48
A-596	266.6	261	305.151	307.158	71.093	5212.33	1	1	Unidentified
A-T1106	266.8	261.1	369.112	371.119	135.054	110834	1	1	Tier 1	AN00452000	C00147	Adenine	1.66	0.8
A-601	267.2	261.6	492.121	496.134	25.0116	16675.5	1	2	Unidentified
A-602	267.5	261.8	636.248	640.262	169.139	10614.5	1	2	Unidentified
A-603	267.8	262.1	473.084	475.09	239.025	23357.8	1	1	Tier 3 one-reaction											0	1	79
A-605	268.9	263.1	272.059	274.065	38.0004	19650.9	1	1	Tier 3 one-reaction											0	1	2
A-606	269.2	263.4	558.206	560.212	324.147	17336	1	1	Tier 3 one-reaction											0	2	96
A-607	269.2	263.5	353.117	355.123	119.058	46572.1	1	1	Tier 2						BP00291002		(R)-2-Amino-3-methoxypropanoic acid	0.44	52
A-608	269.2	263.5	343.072	345.079	109.014	14622.2	1	1	Tier 3 only two-reaction											0	0	2
A-T1134	269.6	263.8	422.174	424.181	188.116	3698	1	1	Tier 1	AN01133005	HMDB0028929	Leucyl-Glycine	0.14	0.7
A-T1127	269.6	263.8	456.158	458.165	222.1	3446	1	1	Tier 1	AN01612001	HMDB0028995	Phenylalanyl-Glycine	0.05	0
A-611	269.9	264.1	369.094	371.101	135.036	49863.4	1	1	Tier 1	BP00450001	C22040	Methylcysteine	0.51	1.8
A-T1165	270.5	264.7	307.11	309.118	73.0528	69824	1	1	Tier 2						AN00065000	C01888	Aminoacetone	2.58	5.7
A-612	270.7	264.9	292.1	294.107	58.0416	22463.4	1	1	Tier 3 zero-reaction											2	23	461
A-613	270.9	265	440.101	442.108	206.043	10615.9	1	1	Tier 2						BP01373000		7-Hydroxy-2-Oxindole-3-Acetate	6.07	44.1
A-618	272.1	266.2	377.116	379.124	143.058	8020.83	1	1	Tier 3 zero-reaction											1	25	397
A-619	272.1	266.2	573.16	577.173	106.051	5796.25	1	2	Tier 3 only two-reaction											0	0	3
A-T899	272.6	266.7	470.138	472.149	236.08	33734	1	1	Tier 2						AN01778000	C02700	N-formylkynurenine	0.65	35.4
A-624	274.5	268.5	660.146	662.152	426.087	5448.97	1	1	Tier 3 zero-reaction											1	7	154
A-625	274.5	268.5	386.149	388.157	152.091	7861.78	1	1	Tier 3 only two-reaction											0	0	3
A-T1428	274.8	268.8	893.197	897.21	426.088	32253	1	2	Tier 2						AN04120000	C05526	Adenylyl sulfate	0.84	50.2
A-626	275.1	269.1	531.103	533.11	297.045	4030.3	1	1	Tier 3 zero-reaction											1	5	86
A-627	275.2	269.2	310.111	312.118	76.0526	10493	1	1	Tier 3 zero-reaction											2	23	481
A-629	275.3	269.3	448.1	450.106	428.083	3311.9	2	2	Tier 3 one-reaction											0	1	189
A-630	275.6	269.6	614.267	618.281	147.158	15052.6	1	2	Unidentified
A-631	275.8	269.7	635.252	639.266	168.143	18537.6	1	2	Unidentified
A-634	277.8	271.6	680.07	682.078	446.012	10926.1	1	1	Tier 3 one-reaction											0	3	96
A-636	278.3	272.1	612.267	616.281	145.158	321571	1	2	Tier 3 zero-reaction											1	3	23
A-637	278.3	272.2	753.088	755.095	519.029	12607	1	1	Tier 3 one-reaction											0	2	62
A-638	278.7	272.5	394.089	396.095	160.031	7821.38	1	1	Tier 3 one-reaction											0	1	80
A-639	279	272.8	731.1	735.112	263.991	9132.82	1	2	Tier 3 only two-reaction											0	0	38
A-641	279.3	273.1	373.036	375.043	277.955	3813.08	2	2	Tier 3 only two-reaction											0	0	17
A-642	279.5	273.3	783.179	785.185	549.12	71221.3	1	1	Tier 3 one-reaction											0	2	140
A-643	279.6	273.4	761.038	765.05	293.929	9406.22	1	2	Tier 3 one-reaction											0	1	12
A-644	279.8	273.6	526.979	528.985	292.92	7559.8	1	1	Tier 3 one-reaction											0	1	11
A-645	279.9	273.6	463.017	465.024	228.959	5206.04	1	1	Tier 3 only two-reaction											0	0	10
A-646	279.9	273.7	707.119	711.132	240.009	275709	1	2	Tier 3 only two-reaction											0	0	57
A-647	280	273.8	473.06	475.066	239.001	23137.7	1	1	Tier 3 only two-reaction											0	0	3
A-649	280.1	273.9	392.095	394.101	158.037	8232.57	1	1	Tier 3 one-reaction											0	1	111
A-T1253	280.2	274	431.125	433.132	197.069	106349	1	1	Tier 2						BM01257000	C03004	N-Hydroxy-L-tyrosine	3.98	10.6
A-651	280.4	274.1	409.143	411.149	175.084	135203	1	1	Tier 2						AN00957000		N-Carboxyethyl-g-aminobutyric acid	0.05	63.1
A-652	280.5	274.2	453.107	455.114	219.049	9029.62	1	1	Tier 3 one-reaction											0	2	113
A-656	281.4	275.1	613.27	617.284	146.161	21806.4	1	2	Unidentified
A-657	281.5	275.2	709.119	713.131	242.009	41528.1	1	2	Tier 3 one-reaction											0	7	146
A-658	281.5	275.2	570.172	574.186	103.062	5686.36	1	2	Tier 3 zero-reaction											8	45	513
A-659	281.7	275.4	705.172	709.184	238.063	8527.51	1	2	Tier 2						AN01797000		Cystathionine sulfoxide	0.65	28.3
A-660	281.9	275.5	511.006	513.013	276.948	6481.55	1	1	Tier 3 only two-reaction											0	0	13
A-662	282.1	275.8	513.196	515.202	279.137	18075.2	1	1	Tier 3 one-reaction											0	1	39
A-663	282.2	275.8	381.147	383.154	147.089	11342.4	1	1	Tier 2						EF00587002		Isomer 4 of (2R,3R,4R)-2-Amino-4-hydroxy-3-methylpentanoic acid	1.23	55.4
A-664	282.4	276	729.1	733.114	261.99	30576	1	2	Tier 3 one-reaction											0	1	70
A-T1521	282.7	276.4	381.147	383.155	147.089	15714	1	1	Tier 2						BM00587000	C20310	N-Hydroxy-L-isoleucine	1.44	56.6
A-666	283.8	277.4	330.08	332.086	96.0213	11444.5	1	1	Tier 3 one-reaction											0	4	312
A-667	284.2	277.7	526.146	530.16	59.0371	8977.32	1	2	Tier 3 zero-reaction											2	27	387
A-668	284.8	278.4	349.343	351.35	115.284	12440.7	1	1	Unidentified
A-669	284.9	278.5	409.06	411.066	175.001	11202.7	1	1	Tier 3 only two-reaction											0	0	11
A-670	285	278.6	349.163	351.169	115.105	390933	1	1	Unidentified
A-T1195	285	278.6	698.239	702.252	231.133	7167	1	2	Tier 1	AN01721000	HMDB0028709	Arginyl-Glycine	3.88	1.4
A-T1200	285.1	278.6	349.122	351.129	115.063	10057997	1	1	Tier 1	AN00259000	C00148	Proline	1.23	1.2
A-671	285.1	278.7	266.117	268.123	32.0589	10034.3	1	1	Unidentified
A-672	285.1	278.7	280.038	282.044	45.9796	7354.67	1	1	Unidentified
A-673	285.1	278.7	285.159	287.167	51.1012	8664.05	1	1	Unidentified
A-675	285.2	278.8	393.086	395.092	159.027	195984	1	1	Tier 3 one-reaction											0	2	32
A-676	285.2	278.8	403.041	405.047	168.983	10984.8	1	1	Tier 3 only two-reaction											0	0	45
A-677	285.4	279	349.387	351.393	230.657	6289.24	2	2	Unidentified
A-679	285.4	279	295.089	297.096	61.0309	5806.86	1	1	Unidentified
A-681	286.5	280.1	379.096	381.104	145.037	5293.66	1	1	Tier 3 zero-reaction											1	25	372
A-682	287	280.6	305.151	307.158	71.0927	5891.69	1	1	Unidentified
A-683	287.2	280.8	362.153	364.16	128.095	37200.2	1	1	Tier 3 one-reaction											0	8	164
A-685	287.6	281.3	384.135	386.142	150.077	26934.3	1	1	Tier 3 only two-reaction											0	0	15
A-686	287.8	281.4	454.143	456.15	220.085	21505.5	1	1	Tier 2						BP01585000	C21777	4-Hydroxy-L-tryptophan	0.01	13.9
A-T1177	288.4	282.1	321.127	323.134	87.0684	907833	1	1	Tier 2						AN00115001	C00555	4-Aminobutyraldehyde	0.3	8.6
A-689	288.9	282.5	405.196	407.202	171.137	19770.3	1	1	Tier 3 only two-reaction											0	0	36
A-690	289	282.7	507.102	511.115	39.9931	4508.15	1	2	Unidentified
A-694	291	284.7	474.185	476.191	240.126	23622.6	1	1	Tier 3 only two-reaction											0	0	42
A-697	291.8	285.5	356.143	358.149	122.084	57602.6	1	1	Tier 2						BM00317000	C14401	2,4-Diaminotoluene	0.04	62.6
A-698	292.7	286.4	726.129	730.142	259.019	9686.11	1	2	Tier 3 one-reaction											0	2	10
A-699	292.8	286.5	492.122	496.135	25.0125	16521.9	1	2	Unidentified
A-T1008	292.9	286.6	448.105	450.113	214.048	4820	1	1	Tier 2						AN01483000	C04479	2-Hydroxy-6-oxonona-2,4-diene-1,9-dioic acid	1.39	38.8
A-701	292.9	286.6	682.165	686.178	215.056	29695.6	1	2	Tier 3 zero-reaction											1	4	238
A-T1302	292.9	286.7	402.1	404.108	168.042	4568	1	1	Tier 2						AN00856003	C05577	3,4-Dihydroxymandelaldehyde	2.76	8.6
A-702	293.5	287.2	506.097	510.11	38.9874	16645.9	1	2	Unidentified
A-703	293.5	287.2	683.168	687.181	216.059	8065.41	1	2	Tier 3 zero-reaction											1	3	129
A-T1295	293.7	287.4	346.085	348.092	112.027	8220	1	1	Tier 1	AN00240000	C00106	Uracil	1.08	6.8
A-705	293.8	287.5	704.146	708.16	237.037	14168.3	1	2	Tier 3 only two-reaction											0	0	43
A-709	294.3	288.1	605.199	609.213	138.09	7611.05	1	2	Tier 3 one-reaction											0	3	241
A-711	295.3	289	513.195	515.201	279.137	3715.96	1	1	Tier 3 one-reaction											0	1	39
A-712	295.7	289.4	540.162	544.175	73.0529	5572.19	1	2	Tier 2						BP05117000		Neohesperidin dihydrochalcone	2.41	26.1
A-713	296	289.8	437.029	439.034	202.97	7458.77	1	1	Tier 3 only two-reaction											0	0	6
A-T1278	296.4	290.1	383.11	385.116	149.051	7049948	1	1	Tier 1	AN00608000	C00073	Methionine	0.31	1.3
A-715	296.6	290.3	427.073	429.08	193.015	56228	1	1	Tier 3 one-reaction											0	3	78
A-716	296.8	290.4	421.058	423.066	186.999	5957.22	1	1	Tier 3 only two-reaction											0	0	9
A-717	298.8	292.4	296.033	298.039	61.9745	12383.1	1	1	Unidentified
A-718	299.1	292.7	411.075	413.082	177.017	13731.9	1	1	Tier 3 only two-reaction											0	0	23
A-719	299.2	292.9	389.085	391.094	155.027	8842.71	1	1	Tier 3 only two-reaction											0	0	17
A-720	299.4	293	395.101	397.108	161.043	235506	1	1	Tier 3 one-reaction											0	2	65
A-721	299.4	293	351.36	353.367	117.301	15412.9	1	1	Unidentified
A-723	299.5	293.1	405.057	407.063	170.999	6095.37	1	1	Tier 3 one-reaction											0	2	58
A-T1286	299.5	293.1	351.137	353.144	117.079	14061724	1	1	Tier 1	AN00277003	C00183	Valine	0.88	1.7
A-724	299.5	293.1	351.178	353.185	117.12	469195	1	1	Unidentified
A-725	299.6	293.2	295.049	297.055	60.9909	10792.9	1	1	Tier 3 only two-reaction											0	0	1
A-727	300	293.6	514.102	516.108	280.043	5202.43	1	1	Tier 3 one-reaction											0	8	200
A-728	300.1	293.7	405.091	407.098	171.033	22688.5	1	1	Tier 3 one-reaction											0	2	34
A-729	300.6	294.1	309.091	311.097	75.0322	106780	1	1	Tier 3 zero-reaction											1	21	438
A-730	300.7	294.3	337.086	339.092	103.027	204760	1	1	Tier 3 zero-reaction											2	15	353
A-731	302.5	296	475.141	477.147	241.082	4758.56	1	1	Tier 3 one-reaction											0	2	221
A-735	303.8	297.3	680.312	684.326	213.203	11334.9	1	2	Unidentified
A-737	305	298.4	473.084	475.089	239.025	5038.73	1	1	Tier 3 one-reaction											0	1	79
A-738	305.3	298.7	395.101	397.108	161.043	8083.28	1	1	Tier 3 one-reaction											0	2	65
A-739	306.1	299.5	330.079	332.086	96.0211	12356.1	1	1	Tier 3 one-reaction											0	4	314
A-740	306.2	299.6	351.077	353.084	117.019	22887.9	1	1	Tier 3 only two-reaction											0	0	22
A-741	306.3	299.7	266.118	268.125	32.0591	9625.57	1	1	Unidentified
A-743	306.7	300.1	532.103	536.116	64.9934	7329.72	1	2	Tier 3 only two-reaction											0	0	50
A-T1294	307.6	301	335.142	337.149	101.084	108821	1	1	Tier 2						AN00174001	C12455	5-Aminopentanal	0.01	7.3
A-744	307.8	301.2	371.104	373.113	137.045	27987.3	1	1	Tier 1	AN00468008	C00568	p-Aminobenzoic acid	6.06	9.5
A-745	308.2	301.5	378.067	380.073	144.009	10351.3	1	1	Tier 3 one-reaction											0	2	56
A-746	308.3	301.6	663.202	667.216	196.093	5857.53	1	2	Tier 3 one-reaction											0	4	152
A-748	309.1	302.5	412.13	414.137	178.072	11416.5	1	1	Tier 3 one-reaction											0	1	23
A-749	309.2	302.5	357.124	359.131	123.066	53326.8	1	1	Tier 2						EF00319003		4-Hydroxybenzylamine	6.44	39.6
A-750	309.4	302.7	492.067	494.074	258.009	6113.28	1	1	Tier 3 one-reaction											0	1	56
A-T1341	309.5	302.8	438.148	440.155	204.09	1574712	1	1	Tier 1	AN01348000	C00078	Tryptophan	0.19	1.1
A-751	309.5	302.8	261.069	263.076	27.0109	31816.2	1	1	Tier 3 only two-reaction											0	0	180
A-752	309.5	302.8	390.149	392.155	156.09	5462.32	1	1	Tier 3 one-reaction											0	7	222
A-754	309.8	303.1	482.112	484.119	248.054	13224.8	1	1	Tier 3 zero-reaction											1	13	316
A-756	310.2	303.5	454.177	456.184	220.118	7801.02	1	1	Tier 3 only two-reaction											0	0	58
A-757	310.5	303.8	352.085	354.091	118.026	6057.57	1	1	Tier 3 zero-reaction											4	49	539
A-T1167	311.2	304.4	304.111	306.118	70.0531	8703	1	1	Tier 2						BM00055001	C05714	alpha-Aminopropiononitrile	0.82	34.6
A-758	312.2	305.4	393.184	395.191	159.126	5942.21	1	1	Tier 2						BP00726000		8-Aminooctanoic acid	0.55	1
A-759	313.3	306.5	378.148	380.155	144.089	4285.76	1	1	Tier 3 one-reaction											0	17	254
A-760	313.3	306.5	400.13	402.136	166.072	7514.33	1	1	Tier 3 one-reaction											0	1	9
A-761	313.4	306.6	390.112	392.118	156.053	24803.7	1	1	Tier 3 zero-reaction											3	17	320
A-762	313.6	306.7	627.182	631.196	160.073	13876.4	1	2	Tier 3 zero-reaction											3	46	488
A-763	313.8	306.9	605.2	609.213	138.09	4493.85	1	2	Tier 3 one-reaction											0	3	241
A-765	314.4	307.6	789.238	793.249	322.129	4240.39	1	2	Tier 3 one-reaction											0	8	433
A-766	316.5	309.6	472.051	474.058	237.993	6967.01	1	1	Tier 3 only two-reaction											0	0	46
A-767	317.8	310.9	667.281	671.294	200.172	6542.51	1	2	Unidentified
A-768	319.2	312.2	625.27	629.283	158.161	119158	1	2	Unidentified
A-769	319.3	312.3	626.267	630.285	159.158	52475.9	1	2	Unidentified
A-770	319.5	312.5	647.252	651.266	180.143	381840	1	2	Unidentified
A-771	319.8	312.8	367.078	369.085	133.02	114844	1	1	Tier 3 one-reaction											0	4	137
A-772	320.3	313.3	330.079	332.086	96.0212	5901.84	1	1	Tier 3 one-reaction											0	4	314
A-773	320.3	313.3	322.074	324.081	88.0159	5020.9	1	1	Tier 3 zero-reaction											2	30	481
A-774	321.4	314.4	401.116	403.123	167.058	48579.9	1	1	Tier 1	AN00842000	C00250	Pyridoxal	0.35	0.7
A-775	321.5	314.4	456.105	458.112	222.047	4797.62	1	1	Tier 3 only two-reaction											0	0	70
A-T1535	321.5	314.5	401.116	403.123	167.058	47599	1	1	Tier 2						AN00842001	C05831	3-Methoxyanthranilic acid	0.65	20
A-777	322.9	315.8	663.227	667.24	196.117	15024.8	1	2	Tier 3 only two-reaction											0	0	3
A-778	323.2	316.1	448.191	450.196	214.132	6819.41	1	1	Tier 2						AN01489000		Prolyl-Valine	1.03	8.2
A-T1427	323.6	316.4	470.173	472.179	236.116	7407	1	1	Tier 1	AN01782000	HMDB0028694	Alanyl-Phenylalanine	4.64	1.4
A-779	324.4	317.2	669.154	673.17	202.044	5709.8	1	2	Tier 3 only two-reaction											0	0	17
A-780	324.7	317.6	600.22	604.234	133.111	4636.96	1	2	Tier 3 one-reaction											0	9	174
A-T1618	326.4	319.2	383.109	385.116	149.048	17793	1	1	Tier 2						BM00606000	C03742	(S)-4-Hydroxymandelonitrile	8.06	28.6
A-783	326.6	319.3	436.094	438.1	202.036	26671.2	1	1	Tier 3 one-reaction											0	4	65
A-784	326.8	319.6	612.22	616.233	145.11	34060.2	1	2	Tier 3 zero-reaction											1	19	300
A-785	327	319.7	460.103	462.11	226.045	7387.22	1	1	Tier 3 one-reaction											0	1	63
A-787	327.1	319.9	444.049	446.056	209.99	7514.42	1	1	Tier 3 one-reaction											0	1	10
A-788	327.4	320.2	400.085	402.092	166.027	391277	1	1	Tier 2						BM00818003	C14100	4-Formylsalicylic acid	0.37	17.2
A-789	327.5	320.3	292.133	294.14	58.0745	7086	1	1	Unidentified
A-790	327.9	320.7	567.205	569.212	333.147	5128.6	1	1	Tier 3 one-reaction											0	3	191
A-794	328.5	321.2	513.078	515.084	279.02	12041.4	1	1	Tier 3 one-reaction											0	2	56
A-796	329.2	321.9	625.27	629.285	158.161	8367.79	1	2	Unidentified
A-797	329.2	321.9	597.112	599.119	363.054	3929.61	1	1	Tier 2						AN03545002	C18239	Precursor Z	6.81	70.9
A-799	330.1	322.8	369.088	371.096	135.029	10291.6	1	1	Tier 3 only two-reaction											0	0	18
A-801	330.4	323	476.047	478.053	241.989	5450.32	1	1	Tier 3 one-reaction											0	1	43
A-803	330.7	323.4	674.962	678.976	207.853	4026.98	1	2	Tier 3 only two-reaction											0	0	1
A-804	330.7	323.4	257.55	259.557	46.9839	5484.08	2	2	Tier 3 one-reaction											0	1	4
A-808	331.3	323.9	309.995	311.999	151.873	5376.98	2	2	Unidentified
A-815	332.1	324.8	684.92	688.933	217.811	8055.72	1	2	Unidentified
A-816	332.2	324.8	402.099	404.107	168.04	62228	1	1	Tier 1	AN00856002	C01161	3,4-Dihydroxybenzeneacetic acid	4.93	0.1
A-818	332.6	325.2	363.137	365.144	129.079	13172.6	1	1	Tier 1	AN00385000	C00408	Pipecolic acid	0.51	2
A-819	332.7	325.3	291.116	293.123	57.058	20732.8	1	1	Tier 3 one-reaction											0	4	250
A-820	333.6	326.1	377.026	379.032	142.967	4983.76	1	1	Tier 3 only two-reaction											0	0	23
A-821	333.6	326.2	395.065	397.072	161.007	9392.37	1	1	Tier 3 only two-reaction											0	0	8
A-823	333.8	326.3	564.124	568.137	97.0147	6752.56	1	2	Tier 3 only two-reaction											0	0	2
A-824	333.8	326.3	351.101	353.108	117.043	714581	1	1	Tier 3 zero-reaction											3	35	483
A-828	334.4	326.9	462.205	464.212	228.147	4120.28	1	1	Tier 1	AN01688000	HMDB0011174	Isoleucyl-Proline	0.37	0.1
A-830	335.4	328	404.168	406.175	170.11	11057.8	1	1	Tier 3 only two-reaction											0	0	77
A-831	336.8	329.3	443.101	445.108	209.043	93869.6	1	1	Tier 2						BP01416000		(E)-6'-Hydroxyferulate	4.08	2.1
A-832	336.9	329.4	459.075	461.081	225.017	5990.82	1	1	Tier 3 one-reaction											0	1	75
A-834	337.1	329.6	399.374	401.381	165.316	15337.6	1	1	Unidentified
A-835	337.2	329.7	399.139	401.146	165.081	1.3527e+07	1	1	Tier 1	AN00814000	C00079	Phenylalanine	4.44	0.7
A-836	337.2	329.7	590.177	592.184	356.119	6303.39	1	1	Tier 2						PR03469002		N-Acetyl-Dihydropteroic acid	7.58	52.9
A-837	337.2	329.7	399.181	401.188	165.123	482813	1	1	Tier 3 only two-reaction											0	0	8
A-838	337.3	329.8	453.057	455.063	218.998	8367.2	1	1	Tier 3 one-reaction											0	1	40
A-839	338.7	331.2	539.146	543.159	72.0362	6096.7	1	2	Unidentified
A-T1501	340.4	332.9	402.099	404.108	168.042	5634	1	1	Tier 1	AN00856000	C00544	Homogentisic acid	2.37	4.1
A-T1531	340.7	333.2	365.154	367.161	131.095	12834333	1	1	Tier 1	AN00410002	C00407	Isoleucine	3.11	0.3
A-841	340.7	333.3	379.132	381.139	145.074	504622	1	1	Tier 3 zero-reaction											6	54	510
A-842	340.8	333.3	423.096	425.101	189.038	9181.13	1	1	Tier 3 only two-reaction											0	0	54
A-843	341.6	334.1	365.195	367.201	131.136	462624	1	1	Unidentified
A-844	341.7	334.2	629.003	633.017	161.894	188098	1	2	Tier 3 only two-reaction											0	0	2
A-845	341.9	334.5	501.115	505.128	34.0052	25207.2	1	2	Tier 3 zero-reaction											1	8	427
A-846	342.3	334.8	525.095	529.108	57.9853	5120.65	1	2	Tier 3 only two-reaction											0	0	5
A-847	342.3	334.9	365.423	367.43	131.365	9520.03	1	1	Unidentified
A-848	342.4	335	295.049	297.055	60.9904	6460.15	1	1	Tier 3 only two-reaction											0	0	1
A-849	342.9	335.4	319.111	321.118	85.0528	55250.8	1	1	Tier 3 zero-reaction											1	16	304
A-850	343.2	335.8	419.072	421.079	185.013	6582.51	1	1	Tier 3 one-reaction											0	1	81
A-851	343.6	336.2	365.379	367.387	131.321	15628.6	1	1	Unidentified
A-T1542	344.2	336.6	387.135	389.142	153.079	670671	1	1	Tier 2						AN00662002	C16666	Vanillylamine	6.28	2.3
A-T1561	344.2	336.6	365.153	367.16	131.095	15203877	1	1	Tier 1	AN00410000	C00123	Leucine	1.47	0.3
A-853	344.4	337	409.117	411.124	175.059	141201	1	1	Tier 3 zero-reaction											1	4	146
A-854	345.4	337.9	378.101	380.107	144.042	9977.99	1	1	Tier 3 zero-reaction											3	43	497
A-855	346.9	339.4	606.208	608.214	372.149	39528.2	1	1	Tier 3 zero-reaction											1	4	90
A-856	347.3	339.8	361.085	363.092	127.027	15144.8	1	1	Tier 2						AN00355000	C03458	2,3,6-Trihydroxypyridine	0.85	41.6
A-862	349	341.5	371.103	373.112	137.045	4263.42	1	1	Tier 2						AN00468006	C00108	Anthranilic acid	6.65	0.1
A-863	349.4	341.9	578.139	582.152	111.029	7139.76	1	2	Tier 3 only two-reaction											0	0	3
A-864	349.4	341.9	322.09	324.096	176.063	5520.48	2	2	Tier 3 one-reaction											0	3	104
A-866	349.7	342.1	346.092	348.098	224.067	31750.5	2	2	Tier 3 one-reaction											0	16	271
A-T1592	349.9	340.9	689.177	693.19	222.067	382105	1	2	Tier 1	AN01608003	C00542	Allocystathionine	1	0.1
A-T1590	350	341	345.092	347.099	222.067	178822	2	2	Tier 1	AN01608000	C02291	Cystathionine/Allocystathionine	0.37	0.3
A-873	350.3	342.7	455.118	457.124	221.06	9908.59	1	1	Tier 3 only two-reaction											0	0	20
A-875	350.4	342.9	727.131	731.143	260.021	7698.08	1	2	Tier 3 one-reaction											0	21	222
A-876	350.8	343.3	529.132	531.138	295.074	6930.98	1	1	Tier 3 one-reaction											0	14	306
A-878	351	343.5	511.147	515.16	44.0374	27982.6	1	2	Tier 3 one-reaction											0	1	145
A-881	351.3	343.8	341.092	343.099	107.034	5518.55	1	1	Tier 3 only two-reaction											0	0	7
A-882	351.6	344	802.176	806.19	335.067	37420.4	1	2	Tier 2						AN03171001	C20566	7,8-Dihydroneopterin 2'-phosphate	4.25	27.9
A-884	351.9	344.3	780.194	784.207	313.085	35335.9	1	2	Tier 3 one-reaction											0	11	325
A-T1946	351.9	342.5	446.115	448.122	212.059	12108	1	1	Tier 2						AN01456000	C02161	2-Aminophenoxazin-3-one	5.82	62.7
A-885	352	344.5	261.069	263.076	27.0108	6732.24	1	1	Tier 3 only two-reaction											0	0	180
A-886	352.2	344.6	258.056	260.063	23.9976	5173.58	1	1	Unidentified
A-890	355.4	347.9	330.091	332.097	96.0323	94854.8	1	1	Tier 3 one-reaction											0	4	252
A-891	355.5	347.9	416.116	418.123	182.058	201162	1	1	Tier 1	AN01052008	C03672	Hydroxyphenyllactici acid	0	2.2
A-893	355.8	348.2	456.057	458.066	221.999	18142.1	1	1	Tier 3 only two-reaction											0	0	21
A-894	356.2	348.6	381.094	383.101	147.036	8343.52	1	1	Tier 3 one-reaction											0	4	142
A-897	356.6	349	263.085	265.092	29.0266	52652.9	1	1	Tier 3 one-reaction											0	1	270
A-898	357.1	349.5	305.095	307.102	71.0369	30651.8	1	1	Tier 3 zero-reaction											1	9	290
A-900	357.4	349.8	370.078	372.084	136.02	5251.12	1	1	Tier 3 one-reaction											0	3	142
A-901	357.4	349.8	391.133	393.139	157.075	4498.53	1	1	Tier 3 zero-reaction											2	28	382
A-903	358.2	350.5	378.101	380.107	144.042	9087.78	1	1	Tier 3 zero-reaction											3	43	499
A-904	358.5	350.9	462.206	464.212	228.148	5019.06	1	1	Tier 1	AN01688003		Prolyl-Leucine	0.56	0.7
A-905	358.7	351.1	322.074	324.081	88.016	85101.5	1	1	Tier 3 zero-reaction											2	30	482
A-T1638	358.9	347.9	462.205	464.212	228.147	5238	1	1	Tier 1	AN01688002		Prolyl-Isoleucine	1.81	1.4
A-906	359.6	351.9	510.101	512.108	276.043	7806.59	1	1	Tier 3 one-reaction											0	3	193
A-908	360.5	352.8	335.36	337.367	101.301	14674.4	1	1	Unidentified
A-T1446	360.6	349.2	402.1	404.107	168.042	957042	1	1	Tier 2						AN00856004	C06207	2,6-Dihydroxyphenylacetic acid	0.8	33.4
A-909	360.6	352.9	402.101	404.108	168.042	891253	1	1	Tier 2						AN00856010		Isovanillic acid	0.66	7.6
A-910	360.6	353	335.183	337.189	101.124	466155	1	1	Unidentified
A-911	360.7	353.1	389.062	391.068	155.004	9499.63	1	1	Tier 3 only two-reaction											0	0	62
A-912	360.7	353.1	296.032	298.039	61.974	8772.01	1	1	Unidentified
A-913	360.8	353.1	377.116	379.123	143.058	5376.05	1	1	Tier 3 zero-reaction											1	25	397
A-914	360.8	353.2	419.096	421.102	185.037	8209.07	1	1	Tier 3 one-reaction											0	3	109
A-915	360.8	353.2	335.144	337.151	101.085	1.14305e+07	1	1	Tier 2						EU00174003		4-Hydroxypiperidine	3.22	43.3
A-917	361.6	353.9	572.152	576.164	105.043	3997.24	1	2	Tier 3 zero-reaction											2	21	432
A-918	361.7	354	539.091	543.105	71.982	6033.72	1	2	Unidentified
A-920	362.9	355.2	713.153	717.169	246.044	4190.81	1	2	Tier 3 one-reaction											0	1	76
A-921	364.4	356.7	801.196	805.211	334.087	7162.3	1	2	Tier 3 one-reaction											0	4	158
A-924	365.1	357.3	763.292	767.305	296.182	5324.76	1	2	Tier 3 one-reaction											0	1	83
A-926	365.2	357.5	695.182	699.195	228.073	61688.2	1	2	Tier 3 zero-reaction											1	24	386
A-927	365.4	357.7	697.183	701.194	230.073	6080.24	1	2	Tier 3 one-reaction											0	4	140
A-928	365.9	358.2	365.116	367.123	131.058	6142.06	1	1	Tier 3 zero-reaction											8	60	570
A-929	366	358.3	696.184	700.198	229.075	14366.5	1	2	Tier 3 one-reaction											0	2	58
A-930	366.1	358.4	669.155	673.168	202.046	14235.7	1	2	Tier 3 one-reaction											0	14	219
A-931	367.3	359.5	629.003	633.016	161.893	44478.2	1	2	Tier 3 only two-reaction											0	0	1
A-932	367.6	359.9	711.155	715.169	244.046	7809.32	1	2	Tier 3 one-reaction											0	3	185
A-933	367.8	360	412.061	414.068	178.003	5209.56	1	1	Tier 3 only two-reaction											0	0	91
A-934	368.2	360.4	590.093	592.1	356.035	6750.35	1	1	Tier 3 one-reaction											0	4	91
A-935	368.2	360.5	308.095	310.102	74.0369	31894.9	1	1	Tier 3 zero-reaction											5	40	643
A-936	368.3	360.6	363.101	365.109	129.043	4448.19	1	1	Tier 3 zero-reaction											5	28	357
A-937	368.4	360.7	710.181	714.195	243.072	26701.7	1	2	Tier 3 only two-reaction											0	0	20
A-T1603	368.8	358.7	414.101	416.108	180.042	5800	1	1	Tier 2						AN01019002	C05350	2-Hydroxy-3-(4-hydroxyphenyl)propenoic acid	0.16	16.6
A-939	369.2	361.4	414.1	416.107	180.042	5586.91	1	1	Tier 2						AN01019004		3-Hydroxyphenylpyruvic acid	0.89	9.9
A-941	370.4	362.7	331.111	333.118	97.0528	9660.36	1	1	Tier 3 one-reaction											0	8	244
A-942	371.8	364	501.114	505.128	34.0051	10577.2	1	2	Unidentified
A-944	372.1	364.3	729.176	733.188	262.066	8607.37	1	2	Tier 3 only two-reaction											0	0	24
A-945	372.3	364.5	515.094	517.1	281.036	32112.3	1	1	Tier 3 one-reaction											0	1	88
A-947	372.4	364.6	372.101	374.108	138.043	8072.15	1	1	Tier 3 zero-reaction											2	16	215
A-948	372.5	364.7	473.084	475.09	239.025	10134.4	1	1	Tier 3 one-reaction											0	1	79
A-949	373.7	365.8	293.131	295.138	59.0727	5753.35	1	1	Unidentified
A-950	373.9	366	559.057	561.064	324.999	6350.68	1	1	Tier 3 one-reaction											0	2	85
A-951	374.1	366.3	349.158	351.165	115.099	11562.1	1	1	Tier 3 one-reaction											0	21	290
A-T1754	374.7	366.4	414.124	416.131	360.132	31335	2	2	Tier 2						AN03523001	HMDB0006045	Dityrosine	0.32	2.3
A-T1764	375.3	367.1	496.189	498.196	262.132	4307	1	1	Tier 1	AN02141001	HMDB0011179	Prolyl-Phenylalanine	3.5	2.5
A-954	375.3	367.4	522.091	526.103	54.9816	6926	1	2	Unidentified
A-957	375.7	367.9	391.109	393.115	157.05	35516.7	1	1	Tier 3 only two-reaction											0	0	30
A-959	378.1	370.1	559.224	563.238	92.1144	5664.11	1	2	Unidentified
A-960	378.3	370.3	544.109	546.115	310.051	6974.38	1	1	Tier 3 one-reaction											0	6	162
A-962	379.6	371.4	497.221	499.229	263.163	3434.74	1	1	Tier 3 one-reaction											0	7	93
A-963	380	371.8	669.154	673.168	202.045	7437.16	1	2	Tier 3 only two-reaction											0	0	17
A-964	381.1	372.7	402.101	404.107	168.042	7492.55	1	1	Tier 1	AN00856009	HMDB0001868	5-Methoxysalicylic acid	0.26	4.6
A-966	381.5	373.1	466.143	468.15	232.085	21515	1	1	Tier 3 one-reaction											0	12	187
A-968	382.2	373.8	356.035	358.041	121.977	6981.16	1	1	Tier 3 one-reaction											0	1	61
A-969	382.4	373.9	574.065	576.071	340.007	4079.98	1	1	Tier 3 only two-reaction											0	0	40
A-970	382.6	374.1	669.325	673.338	202.216	3651.31	1	2	Tier 1	AN01329000	C00750	Spermine	0.46	0.4
A-971	382.7	374.2	379.169	381.175	145.11	17814.6	1	1	Tier 3 zero-reaction											1	19	299
A-972	382.8	374.3	362.19	364.196	128.131	6316.58	1	1	Tier 3 one-reaction											0	1	52
A-973	382.8	374.3	422.09	424.096	188.031	7507.99	1	1	Tier 3 zero-reaction											1	15	220
A-974	383.7	375.1	501.115	505.128	34.0053	6858.77	1	2	Tier 3 zero-reaction											1	8	427
A-975	384.7	376	364.115	366.122	130.056	10184.9	1	1	Tier 3 one-reaction											0	1	50
A-976	384.8	376.1	393.148	395.154	159.09	10261.1	1	1	Tier 3 zero-reaction											6	42	444
A-T1572	385.5	376.8	396.093	398.1	162.035	10166	1	1	Tier 2						AN00767000	C15606	1,2-Dihydroxy-5-(methylthio)pent-1-en-3-one	3.27	38.8
A-979	385.9	377.2	342.056	344.062	107.998	6466.09	1	1	Tier 3 one-reaction											0	2	55
A-980	386.1	377.5	479.125	481.131	245.067	6728.12	1	1	Tier 3 one-reaction											0	8	310
A-981	386.3	377.6	349.158	351.165	115.1	40602.1	1	1	Tier 3 one-reaction											0	21	290
A-982	387	378.3	411.104	413.111	177.046	78753.2	1	1	Tier 3 zero-reaction											1	16	228
A-984	387.8	379.1	377.116	379.123	143.058	4156.94	1	1	Tier 3 zero-reaction											1	25	397
A-985	388.3	379.6	345.091	347.097	111.032	6245.73	1	1	Tier 1	AN00232001	C03056	2,6-Dihydroxypyridine	0.46	8.3
A-986	388.7	380	614.091	616.098	380.033	11119.5	1	1	Tier 3 one-reaction											0	4	131
A-987	388.7	380	332.143	334.149	98.0844	86679.8	1	1	Tier 3 one-reaction											0	1	121
A-988	388.7	380.1	592.109	594.116	358.051	22329.4	1	1	Tier 3 one-reaction											0	3	166
A-989	389.4	380.7	622.179	626.193	155.07	24348.4	1	2	Tier 3 zero-reaction											1	14	279
A-990	389.7	381.1	389.128	391.134	155.069	20805.9	1	1	Tier 3 zero-reaction											1	14	273
A-991	389.8	381.2	343.122	345.129	109.064	10184.8	1	1	Tier 3 one-reaction											0	2	161
A-992	390.2	381.6	636.073	638.08	402.015	6277.67	1	1	Tier 3 one-reaction											0	1	62
A-994	390.6	382	369.104	371.11	135.045	12665.9	1	1	Tier 3 only two-reaction											0	0	43
A-995	390.8	382.1	438.148	440.155	204.089	17633.1	1	1	Tier 2						AN01348000	C00078	Isomer 1 of Tryptophan	0.87	68.9
A-996	390.9	382.2	509.177	511.183	275.119	6794.65	1	1	Tier 3 one-reaction											0	4	100
A-998	391.1	382.4	519.167	523.18	52.0573	6974.77	1	2	Unidentified
A-999	391.4	382.7	436.132	438.139	202.074	11455.2	1	1	Tier 3 one-reaction											0	9	138
A-1000	392	383.3	669.155	673.168	202.045	62424.8	1	2	Tier 3 only two-reaction											0	0	18
A-1001	392	383.4	379.169	381.175	145.11	9415.83	1	1	Tier 3 zero-reaction											1	19	300
A-1005	392.3	383.6	541.081	543.087	307.022	6339.86	1	1	Tier 3 one-reaction											0	5	114
A-1007	392.8	384.2	574.181	578.194	107.072	13670.1	1	2	Tier 3 only two-reaction											0	0	3
A-1008	393.1	384.4	319.111	321.118	85.053	48952.2	1	1	Tier 3 zero-reaction											1	16	304
A-1009	393.1	384.4	422.09	424.097	188.032	18668	1	1	Tier 3 zero-reaction											1	15	235
A-1010	393.4	384.7	397.124	399.133	163.066	18583.5	1	1	Tier 1	BP00785002		Indoline-2-carboxylic acid	6.76	5.8
A-1011	393.5	384.9	678.239	682.252	211.129	7149.07	1	2	Tier 3 only two-reaction											0	0	2
A-1012	393.8	385.2	685.129	689.142	218.019	16374.7	1	2	Tier 3 one-reaction											0	3	270
A-1014	394.2	385.5	629.003	633.016	161.894	14562.9	1	2	Tier 3 only two-reaction											0	0	2
A-1015	394.7	386.1	399.101	401.111	165.043	12763.8	1	1	Tier 2						AN00808002	C00971	4-Pyridoxolactone	0.35	30.7
A-1016	394.8	386.2	710.181	714.194	243.072	13348.1	1	2	Tier 3 one-reaction											0	4	225
A-1017	395	386.3	379.132	381.139	145.074	176493	1	1	Tier 3 zero-reaction											6	54	510
A-1018	395.2	386.6	351.137	353.144	117.079	56230.2	1	1	Tier 2						AN00277000		N-Methyl-a-aminoisobutyric acid	0.27	53
A-1019	395.9	387.3	358.111	360.118	124.053	31797.6	1	1	Tier 1	BM00326002	C03351	3-Hydroxybenzyl alcohol	0.61	0.3
A-1020	396.6	387.9	425.116	427.123	191.058	111385	1	1	Tier 2						AN01180000	C05635	5-Hydroxyindoleacetic acid	0.15	36.2
A-T1854	396.8	388.2	386.106	388.113	152.047	94624	1	1	Tier 1	AN00647002	C00642	p-Hydroxyphenylacetic acid	0.19	0.5
A-1022	396.8	388.2	590.175	594.189	123.066	8708.07	1	2	Tier 3 only two-reaction											0	0	10
A-1023	397.2	388.6	771.226	775.239	304.117	18619.4	1	2	Tier 3 one-reaction											0	7	264
A-T1802	397.2	388.6	385.12	387.126	151.063	19773	1	1	Tier 2						BM00638000	C04350	(E)-4-Hydroxyphenylacetaldehyde oxime	6.49	12.6
A-1024	397.4	388.8	621.181	625.194	154.071	61786.4	1	2	Tier 3 only two-reaction											0	0	2
A-1025	397.5	388.9	538.175	540.181	304.117	4142.15	1	1	Tier 3 one-reaction											0	7	264
A-1027	398.4	389.8	637.155	641.168	170.045	11722.9	1	2	Tier 3 one-reaction											0	6	108
A-1028	398.4	389.8	772.23	776.243	305.121	11587.1	1	2	Tier 3 one-reaction											0	11	293
A-T1863	398.6	390	599.199	603.213	132.09	398360	1	2	Tier 1	AN00423000	C00077	Ornithine	0.04	0.6
A-1031	399	390.4	622.183	626.197	155.074	24500.2	1	2	Tier 3 only two-reaction											0	0	29
A-1032	400	391.4	814.21	818.224	347.1	6718.97	1	2	Tier 3 one-reaction											0	9	264
A-1033	400.4	391.8	374.049	376.056	139.991	8759.1	1	1	Tier 3 only two-reaction											0	0	20
A-1034	400.5	391.9	748.28	752.293	281.171	5182.45	1	2	Tier 3 only two-reaction											0	0	10
A-1035	400.7	392.1	352.067	354.074	118.009	23212.6	1	1	Tier 3 one-reaction											0	3	80
A-1036	400.8	392.2	636.088	640.101	168.978	11706.3	1	2	Tier 3 one-reaction											0	1	58
A-1037	401.1	392.5	358.065	360.072	124.007	18549.3	1	1	Tier 3 one-reaction											0	2	20
A-1038	401.2	392.6	391.132	393.139	157.074	11768.6	1	1	Tier 3 zero-reaction											2	28	382
A-1039	401.3	392.8	483.099	485.106	249.04	6888.81	1	1	Tier 3 zero-reaction											1	11	201
A-1040	401.4	392.8	439.136	441.142	205.077	175949	1	1	Tier 3 one-reaction											0	9	185
A-1041	401.6	393	614.106	618.12	146.997	12360.3	1	2	Tier 3 only two-reaction											0	0	26
A-1042	401.8	393.2	335.106	337.113	101.048	14351.7	1	1	Tier 3 one-reaction											0	29	443
A-1043	401.9	393.4	406.179	408.186	172.121	6874.43	1	1	Tier 3 one-reaction											0	6	149
A-1044	402	393.4	607.166	611.178	140.056	6189.17	1	2	Tier 3 only two-reaction											0	0	3
A-1045	402	393.4	592.124	596.138	125.015	182009	1	2	Tier 3 zero-reaction											1	5	23
A-1046	402.9	394.4	397.02	399.026	162.962	5520.32	1	1	Tier 3 only two-reaction											0	0	10
A-1047	403.1	394.5	376.085	378.092	142.027	6457.17	1	1	Tier 3 zero-reaction											3	6	332
A-1048	403.4	394.8	669.154	673.166	202.045	28736.7	1	2	Tier 3 only two-reaction											0	0	17
A-1049	404.2	395.6	592.177	596.189	125.067	8496.75	1	2	Tier 3 only two-reaction											0	0	2
A-1050	404.4	395.8	469.179	471.186	235.121	5654.43	1	1	Tier 3 one-reaction											0	7	122
A-1051	404.5	395.9	670.158	674.172	203.048	8513.4	1	2	Tier 3 only two-reaction											0	0	35
A-1053	405.2	396.6	494.174	496.181	260.116	72550	1	1	Tier 3 one-reaction											0	8	159
A-1054	405.2	396.6	412.992	414.998	178.934	5803.09	1	1	Tier 3 only two-reaction											0	0	6
A-1057	405.8	397.2	695.18	699.195	228.07	4400.97	1	2	Tier 3 only two-reaction											0	0	16
A-1058	405.8	397.2	378.101	380.107	144.042	9415.18	1	1	Tier 3 zero-reaction											3	43	499
A-1059	406.1	397.5	643.177	647.189	176.067	8488.93	1	2	Tier 3 zero-reaction											3	35	468
A-1060	406.1	397.5	629.003	633.016	161.894	9931.08	1	2	Tier 3 only two-reaction											0	0	1
A-1061	406.1	397.6	402.1	404.106	168.042	5896.43	1	1	Tier 1	BM00856008	C06672	Vanillic acid	0.57	0.1
A-1062	406.2	397.7	726.154	730.168	259.045	5499.08	1	2	Tier 3 zero-reaction											2	14	322
A-T1926	406.5	397.9	711.183	715.196	244.07	13120	1	2	Tier 1	AN01868000	C00299	Uridine	4.49	5.3
A-1064	407.2	398.6	258.056	260.063	23.9978	16820.9	1	1	Unidentified
A-1066	408.3	399.7	599.159	603.176	132.049	4506.89	1	2	Tier 3 only two-reaction											0	0	6
A-1067	408.4	399.9	396.094	398.099	162.035	6189.39	1	1	Tier 2						BP00766001	C09315	Umbelliferone	9.14	36.9
A-1069	409.7	401.2	372.09	374.097	138.032	1.11888e+06	1	1	Tier 1	AN00477004	C00156	4-Hydroxybenzoic acid	0.38	0
A-T1674	409.8	401.2	372.09	374.097	138.032	1113629	1	1	Tier 2						AN00477005	C05585	Gentisate aldehyde	1.01	44.4
A-1070	409.9	401.3	308.128	310.135	74.0696	5472.32	1	1	Unidentified
A-1072	411.1	402.5	398.105	400.111	164.046	4711.09	1	1	Tier 1	AN00793002	C12621	m-Coumaric acid	2.3	9.9
A-1073	411.1	402.6	710.181	714.195	243.072	21921.4	1	2	Tier 3 only two-reaction											0	0	20
A-1074	411.3	402.7	414.125	416.131	360.133	10102.4	2	2	Tier 2						AN03523001		Isomer 1 of Dityrosine	0.7	33.6
A-1075	411.8	403.3	717.172	721.184	250.063	5395.01	1	2	Tier 3 zero-reaction											1	29	367
A-T1923	411.8	403.3	679.2	683.214	212.091	6336	1	2	Tier 1	AN01460000	HMDB0028843	Glycyl-Histidine	1.02	1.1
A-1076	412	403.5	414.125	416.13	180.067	9370.5	1	1	Tier 3 one-reaction											0	1	23
A-T1918	413.4	404.8	693.216	697.229	226.107	16584	1	2	Tier 1	AN01660002	HMDB0028878	Histidinyl-Alanine	0.43	2.9
A-1080	413.5	405	694.218	698.233	227.109	5353.84	1	2	Tier 3 one-reaction											0	2	47
A-1081	413.6	405.1	308.147	310.154	148.177	4976.99	2	2	Unidentified
A-1082	413.7	405.2	334.158	336.165	100.1	23465.3	1	1	Tier 3 one-reaction											0	2	101
A-1083	413.7	405.2	284.108	286.115	100.1	18948	2	2	Tier 3 one-reaction											0	2	101
A-1084	413.7	405.2	651.171	655.184	184.061	72510.9	1	2	Tier 3 one-reaction											0	10	136
A-1086	413.7	405.2	549.253	553.266	82.1438	5657.42	1	2	Unidentified
A-1087	413.7	405.2	558.125	560.131	324.066	3288.48	1	1	Tier 2						EF03019000		Grevilline A	5.13	31.6
A-1088	413.8	405.2	379.156	381.163	145.098	110824	1	1	Tier 3 one-reaction											0	1	20
A-T1928	413.8	405.3	613.215	617.228	146.106	3233910	1	2	Tier 1	AN00578000	C00047	Lysine	0.23	2
A-1089	413.9	405.4	279.026	281.032	44.9674	13386.9	1	1	Unidentified
A-1091	414.1	405.5	613.268	617.282	146.159	127452	1	2	Unidentified
A-1092	414.1	405.6	532.103	536.114	64.9932	5096.88	1	2	Tier 3 only two-reaction											0	0	50
A-1093	414.3	405.8	308.111	310.118	148.106	74686.4	2	2	Unidentified
A-1094	414.5	406	363.135	365.144	129.077	14467.9	1	1	Tier 2						ED00385002		L-trans-4-Methyl-2-pyrrolidinecarboxylic acid	6.04	75
A-1095	414.6	406	567.21	571.222	100.101	8296.27	1	2	Tier 3 one-reaction											0	2	101
A-1097	415.2	406.7	335.106	337.113	101.048	72417.6	1	1	Tier 3 one-reaction											0	29	443
A-1098	415.3	406.8	407.164	409.17	173.105	690968	1	1	Tier 3 zero-reaction											4	29	349
A-T1903	415.8	407.3	734.206	738.219	267.097	47356	1	2	Tier 1	AN02208001	C00330	Deoxyguanosine	0.45	9.3
A-1100	416.6	408	440.116	442.123	206.058	10408.1	1	1	Tier 2						EF01375001		Isoeugenitol	0.23	5.3
A-1101	416.7	408.2	427.132	429.139	193.074	264939	1	1	Tier 3 zero-reaction											3	24	363
A-1102	416.7	408.2	757.191	761.203	290.082	9912.15	1	2	Tier 3 zero-reaction											2	6	104
A-1103	416.8	408.2	441.147	443.154	207.089	8794.99	1	1	Tier 2						BM01392003		3-Phenylpropionylglycine	1	72.3
A-T1846	416.8	408.3	409.121	411.128	175.063	4748	1	1	Tier 2						AN00956002	C05634	5-Hydroxyindoleacetaldehyde	7.53	22.9
A-1104	417	408.5	391.132	393.139	157.074	121440	1	1	Tier 3 zero-reaction											2	28	382
A-1105	417.2	408.6	370.111	372.117	136.052	5007.97	1	1	Tier 2						BP00460008	C06224	Isomer 1 of 3,4-Dihydroxystyrene	0.48	6
A-1106	417.4	408.8	772.162	776.176	305.053	7883.87	1	2	Tier 3 one-reaction											0	5	217
A-1107	417.6	409.1	306.079	308.086	72.021	8946.34	1	1	Tier 3 zero-reaction											2	27	455
A-1108	417.7	409.1	588.114	590.121	354.056	27317.2	1	1	Tier 3 one-reaction											0	7	196
A-1109	417.9	409.3	728.22	732.235	261.111	18647.2	1	2	Tier 3 one-reaction											0	9	139
A-1112	419.5	410.9	423.101	425.108	189.042	32395.7	1	1	Tier 2						EU01143000		alpha-Cyano-4-hydroxycinnamic acid	0.42	49.5
A-1113	419.6	411	327.091	329.098	93.0325	18334.9	1	1	Tier 3 only two-reaction											0	0	117
A-1114	420.5	412	511.238	513.244	277.179	7218.72	1	1	Tier 3 only two-reaction											0	0	74
A-1115	420.6	412	669.154	673.168	202.045	17640.5	1	2	Tier 3 only two-reaction											0	0	17
A-1116	420.8	412.2	636.199	640.213	169.09	7314.62	1	2	Tier 3 only two-reaction											0	0	36
A-1118	421.6	413	380.143	382.149	146.084	52156.7	1	1	Tier 2						BP00576001		1H-Indole-3-methanamine	0.15	34.6
A-1119	421.7	413.1	678.218	682.231	211.109	16457.7	1	2	Tier 3 one-reaction											0	5	148
A-1120	422	413.5	498.108	500.116	264.05	6764.16	1	1	Tier 3 one-reaction											0	7	279
A-1123	422.9	414.3	663.246	667.26	196.137	33479.4	1	2	Tier 3 only two-reaction											0	0	10
A-1124	423.4	414.8	624.055	626.059	389.997	9832.02	1	1	Tier 3 one-reaction											0	1	23
A-1125	423.5	414.9	305.132	307.139	71.0731	8773	1	1	Tier 2						BM00058000		Pyrrolidine	1.05	24.7
A-1126	423.8	415.2	595.168	599.181	128.058	15486.7	1	2	Tier 3 zero-reaction											1	16	273
A-T1637	423.9	415.3	415.13	417.136	181.074	6393	1	1	Tier 2						BM01037000	C19712	N-Hydroxy-L-phenylalanine	4.21	66.4
A-1128	424.2	415.6	549.063	551.07	315.005	7948.31	1	1	Tier 3 only two-reaction											0	0	91
A-1129	424.3	415.7	635.197	639.21	168.088	11232.9	1	2	Tier 2						AN00863000	C00534	Pyridoxamine	3.84	26.6
A-1130	424.8	416.2	351.083	353.089	117.025	6162.28	1	1	Tier 3 zero-reaction											1	3	98
A-1131	425.4	416.8	641.265	645.278	174.156	8447.45	1	2	Unidentified
A-1133	425.9	417.3	640.262	644.275	173.153	14130	1	2	Tier 3 one-reaction											0	5	48
A-1135	426.3	417.7	346.159	348.165	112.1	108169	1	1	Tier 3 only two-reaction											0	0	94
A-1137	426.7	418.1	407.163	409.17	173.105	31197.2	1	1	Tier 3 zero-reaction											4	29	349
A-1138	426.9	418.2	614.217	618.23	147.108	6809.67	1	2	Tier 3 only two-reaction											0	0	15
A-1139	427	418.4	393.148	395.155	159.09	255629	1	1	Tier 3 zero-reaction											6	42	444
A-1141	427.6	419	619.12	621.127	385.062	11660.8	1	1	Tier 3 only two-reaction											0	0	97
A-1142	427.8	419.1	613.215	617.228	146.105	24097.2	1	2	Tier 2						AN00578005	C01186	Isomer 1 of (3S,5S)-3,5-Diaminohexanoic acid	0.69	17.6
A-1143	427.8	419.2	365.153	367.16	131.095	77669.8	1	1	Tier 3 zero-reaction											6	36	394
A-1145	428.4	419.7	454.179	456.186	220.121	10497.4	1	1	Tier 3 one-reaction											0	12	156
A-1147	428.8	420.2	385.122	387.128	151.063	16240.4	1	1	Tier 2						BP00638005	C03005	2-(Methylamino)benzoic acid	0.21	22.9
A-1148	429	420.4	545.078	549.091	77.969	5681.94	1	2	Unidentified
A-1149	429.1	420.5	476.161	478.168	242.103	10288.8	1	1	Tier 3 one-reaction											0	11	256
A-1150	429.2	420.5	592.109	594.116	358.051	17030.4	1	1	Tier 3 one-reaction											0	3	166
A-1151	429.3	420.7	694.234	698.246	227.125	6142.84	1	2	Tier 3 one-reaction											0	2	139
A-1156	429.9	421.3	655.281	659.294	188.171	40903.1	1	2	Tier 3 only two-reaction											0	0	6
A-T1950	429.9	421.3	654.278	658.291	187.168	111089	1	2	Tier 2						AN01117001	C01029	N6-Acetyl-Lysine	0.11	14.7
A-1157	429.9	421.3	306.012	308.018	71.9539	6467.59	1	1	Unidentified
A-1159	430.1	421.5	421.226	423.233	187.168	5919.53	1	1	Tier 3 zero-reaction											2	3	31
A-1160	430.4	421.8	677.263	681.276	210.153	59271.3	1	2	Tier 3 only two-reaction											0	0	25
A-1161	430.4	421.8	501.115	505.128	34.0058	334172	1	2	Tier 3 zero-reaction											1	8	427
A-1165	430.9	422.3	694.172	698.184	227.062	12834.2	1	2	Tier 3 one-reaction											0	11	170
A-1166	431.1	422.4	541.157	545.171	74.0477	5966.07	1	2	Tier 3 one-reaction											0	4	203
A-1168	431.2	422.5	744.235	748.246	277.125	7166.43	1	2	Tier 3 one-reaction											0	10	133
A-1170	431.3	422.7	563.139	567.152	96.0299	14746.5	1	2	Tier 3 only two-reaction											0	0	2
A-1171	431.3	422.7	693.168	697.182	226.059	48907.5	1	2	Tier 2						AN01655000		Isomer 2 of 3-Nitrotyrosine	0.34	73.8
A-1172	431.8	423.2	363.009	365.016	128.951	5084.69	1	1	Tier 3 only two-reaction											0	0	5
A-1174	432	423.3	364.121	366.128	130.063	11562.9	1	1	Tier 3 zero-reaction											6	48	585
A-1175	432.1	423.4	503.114	507.127	36.0048	37781.4	1	2	Unidentified
A-1176	432.4	423.8	523.097	527.11	55.9878	23129.7	1	2	Unidentified
A-1177	432.5	423.8	555.173	559.186	88.0635	4307.4	1	2	Tier 3 one-reaction											0	12	186
A-1180	434.2	425.5	623.23	627.243	156.121	62606.7	1	2	Unidentified
A-1181	434.5	425.9	645.164	649.177	178.054	46885	1	2	Tier 3 one-reaction											0	1	41
A-1182	434.7	426	680.108	682.112	446.05	3517.86	1	1	Tier 3 one-reaction											0	7	116
A-1183	434.9	426.2	558.217	562.231	91.1078	19958.7	1	2	Unidentified
A-1184	434.9	426.3	559.22	563.234	92.1105	5851.12	1	2	Unidentified
A-T2022	435	426.3	622.179	626.193	155.07	5515911	1	2	Tier 1	AN00684000	HMDB0000177	L-Histidine	0.27	0.1
A-1187	435.1	426.5	325.166	327.173	91.1076	14846	1	1	Unidentified
A-1188	435.4	426.8	307.075	309.082	73.0166	11260	1	1	Tier 3 one-reaction											0	2	251
A-1189	436	427.4	622.233	626.246	155.123	143529	1	2	Unidentified
A-1190	436.1	427.5	660.135	664.148	193.025	19530.1	1	2	Tier 3 one-reaction											0	3	83
A-1191	436.7	428	624.18	628.192	157.07	257898	1	2	Tier 3 only two-reaction											0	0	1
A-1193	437.1	428.4	261.07	263.076	27.0116	12344.8	1	1	Unidentified
A-1196	438.4	429.7	366.088	368.095	132.03	6690.25	1	1	Tier 3 only two-reaction											0	0	10
A-1197	438.6	429.9	577.176	581.189	110.067	5618.04	1	2	Unidentified
A-T1890	438.6	430	613.215	617.228	146.106	10161	1	2	Tier 2						BM00578002	C20277	N-Hydroxy-L-isoleucine	0.35	35.4
A-1198	438.7	430.1	413.153	415.159	179.095	13853	1	1	Tier 2						AN01012000		2(N)-Methyl-norsalsolinol	0.29	34.8
A-T1828	438.9	430.2	413.153	415.159	179.095	14807	1	1	Tier 2						AN01013000		N-Acetyl-Tyramine	1.59	48.3
A-1201	439.8	431.1	687.195	691.208	220.086	8973.93	1	2	Tier 2						AN01585002	C00643	5-Hydroxy-L-tryptophan	1.12	32.8
A-T1954	440	431.3	395.106	397.113	161.048	44267	1	1	Tier 2						AN00751004	C05637	4,8-Dihydroxyquinoline	0.81	23.1
A-1202	440.1	431.4	395.106	397.113	161.048	44147	1	1	Tier 1	BP00751000	C19837	Indole-3-carboxylic acid	0.21	1.4
A-1203	440.1	431.4	455.164	457.17	221.105	720421	1	1	Tier 3 one-reaction											0	16	156
A-1204	440.2	431.5	420.195	422.202	186.137	12249	1	1	Tier 3 one-reaction											0	4	105
A-1205	440.3	431.6	513.163	517.176	46.0531	19982.5	1	2	Tier 3 one-reaction											0	1	85
A-1206	440.3	431.6	771.227	775.238	304.118	7548.29	1	2	Tier 3 one-reaction											0	7	310
A-1207	440.4	431.7	335.106	337.113	101.048	32595.3	1	1	Tier 3 one-reaction											0	29	443
A-1208	440.4	431.7	499.127	501.132	265.069	8323.79	1	1	Tier 3 one-reaction											0	2	107
A-1209	440.7	432	501.116	505.129	34.0063	63830.2	1	2	Tier 3 only two-reaction											0	0	2
A-1211	441.6	432.8	590.094	592.1	356.035	43614.3	1	1	Tier 3 one-reaction											0	4	92
A-T1962	442	433.2	409.122	411.128	175.063	73165	1	1	Tier 2						AN00956000	C02298	N-Acetylindoxyl	0.86	21.6
A-1213	442.4	433.7	613.214	617.226	146.105	11805.7	1	2	Tier 2						AN00578005	C01186	Isomer 2 of (3S,5S)-3,5-Diaminohexanoic acid	0.9	32.1
A-1214	443.4	434.6	611.199	615.212	144.09	12281.3	1	2	Tier 3 one-reaction											0	17	254
A-1215	443.9	435.1	306.608	308.614	145.099	5201.83	2	2	Tier 3 only two-reaction											0	0	9
A-T1975	444.1	435.4	627.23	631.244	160.121	125048	1	2	Tier 2						AN00744000	C02728	4,6-Dihydroxyquinoline	1.58	22.1
A-1217	444.2	435.4	306.608	308.614	72.5493	4821.54	1	1	Unidentified
A-1218	444.3	435.5	628.233	632.247	161.123	25846.5	1	2	Tier 3 only two-reaction											0	0	12
A-T1871	444.4	435.6	613.214	617.227	146.106	12383	1	2	Tier 2						AN00578003	C05161	(3S)-3,6-Diaminohexanoic acid	0.36	44.3
A-1221	444.7	435.9	331.111	333.118	97.0527	30572.6	1	1	Tier 3 one-reaction											0	8	244
A-1223	445	436.2	595.215	599.229	128.106	47625.1	1	2	Tier 3 one-reaction											0	2	41
A-1224	445	436.2	276.08	278.087	42.0215	11467.4	1	1	Tier 3 one-reaction											0	3	196
A-1225	445.2	436.4	649.212	653.226	182.103	68195.3	1	2	Tier 3 only two-reaction											0	0	2
A-1226	445.3	436.4	651.212	655.224	184.103	6308.02	1	2	Tier 3 only two-reaction											0	0	26
A-1227	445.5	436.7	345.138	347.145	111.079	51153.5	1	1	Tier 3 zero-reaction											1	4	108
A-1228	445.6	436.8	650.216	654.229	183.106	18510.1	1	2	Tier 3 only two-reaction											0	0	26
A-1229	445.8	437	514.022	518.031	46.9124	6184.88	1	2	Unidentified
A-1230	446.1	437.2	562.295	564.301	328.236	4271.78	1	1	Tier 3 one-reaction											0	2	30
A-1232	447.1	438.3	527.986	529.992	293.928	5299.44	1	1	Tier 3 one-reaction											0	1	14
A-1233	447.5	438.6	370.111	372.117	136.052	14456.2	1	1	Tier 2						BM00460007	C14087	3-Methylsalicylaldehyde	0.08	2.9
A-1235	448.4	439.5	474.068	476.074	240.009	215194	1	1	Tier 3 only two-reaction											0	0	57
A-1237	448.8	439.9	664.154	668.168	197.045	4833.31	1	2	Tier 2						BP01254000		(R)-3-(3,4-Dihydroxyphenyl)Lactate	0.14	29.6
A-1239	449	440.1	399.137	401.144	165.079	22594.5	1	1	Tier 1	ED00814004	C07527	Benzocaine	0.26	5.6
A-1240	449.5	440.5	624.173	628.188	157.064	6100.38	1	2	Tier 3 only two-reaction											0	0	33
A-1242	449.8	440.9	410.106	412.113	176.048	7208.6	1	1	Tier 2						BP00968001		4-Methylumbelliferone	1	19.5
A-1243	449.9	441	379.168	381.175	145.11	22745.1	1	1	Tier 3 zero-reaction											1	19	300
A-1244	450.3	441.4	640.225	644.239	173.116	11170.1	1	2	Tier 3 one-reaction											0	5	92
A-1245	450.4	441.4	361.109	363.116	127.051	39657.6	1	1	Tier 3 only two-reaction											0	0	7
A-1248	450.7	441.7	595.168	599.182	128.059	719466	1	2	Tier 3 zero-reaction											1	16	273
A-1249	450.8	441.9	316.112	318.118	82.0533	78648.6	1	1	Tier 3 one-reaction											0	4	158
A-1250	450.9	442	345.091	347.096	111.032	31441	1	1	Tier 2						AN00232001	C03056	Isomer 1 of 2,6-Dihydroxypyridine	0.34	74.9
A-T2151	450.9	442	618.154	622.173	151.049	60055	1	2	Tier 1	AN00636000	C00242	Guanine	8.83	8.8
A-1251	452.1	443.1	633.124	637.137	166.015	12048	1	2	Tier 3 only two-reaction											0	0	61
A-1252	452.6	443.6	695.304	699.318	228.195	41029.7	1	2	Tier 3 only two-reaction											0	0	13
A-1253	452.7	443.7	718.29	722.303	251.18	29591	1	2	Tier 3 only two-reaction											0	0	2
A-1255	453.4	444.4	689.183	693.197	222.074	5818.79	1	2	Tier 3 zero-reaction											1	53	677
A-1256	453.7	444.7	711.165	715.179	244.056	10107.8	1	2	Tier 3 only two-reaction											0	0	41
A-1258	453.9	444.9	357.088	359.095	123.03	7014.95	1	1	Tier 3 one-reaction											0	1	5
A-1259	454.1	445.1	421.18	423.186	187.121	1.80094e+06	1	1	Tier 3 one-reaction											0	22	261
A-T1784	454.1	445.1	443.161	445.168	209.105	107537	1	1	Tier 2						PR01420000		N-Acetyl-3-Methoxytyramine	5.69	73.1
A-1260	454.2	445.2	717.286	721.299	250.177	39537.6	1	2	Tier 3 only two-reaction											0	0	26
A-1262	454.6	445.5	335.106	337.113	101.048	114512	1	1	Tier 3 one-reaction											0	29	443
A-1263	455.3	446.3	596.171	600.185	129.062	10255.2	1	2	Tier 3 only two-reaction											0	0	47
A-1264	455.9	446.9	378.083	380.089	144.025	7746.88	1	1	Tier 3 one-reaction											0	1	42
A-1265	456.1	447	527.178	531.191	60.0682	4278.61	1	2	Tier 3 one-reaction											0	2	107
A-1266	456.2	447.1	564.256	566.262	330.198	12949	1	1	Tier 3 one-reaction											0	9	53
A-1267	456.7	447.6	671.166	675.179	204.057	46434.1	1	2	Tier 3 one-reaction											0	3	161
A-1268	457	447.9	693.148	697.162	226.039	21935.9	1	2	Tier 3 one-reaction											0	3	152
A-1269	457.2	448.1	449.116	451.123	215.058	10471.6	1	1	Tier 3 one-reaction											0	2	66
A-T2029	459.6	450.4	367.111	369.118	133.053	8417	1	1	Tier 2						AN00431003	C05658	Indoxyl	0.62	24
A-1271	460.3	451.1	690.174	694.188	223.065	5318.05	1	2	Tier 3 one-reaction											0	2	91
A-1272	461	451.8	667.188	671.201	200.079	7925.07	1	2	Tier 3 one-reaction											0	11	331
A-1274	461.2	452	689.171	693.185	222.062	16903.7	1	2	Tier 3 only two-reaction											0	0	24
A-1275	461.2	452.1	542.141	546.155	75.0319	120033	1	2	Tier 3 zero-reaction											1	21	435
A-1276	461.3	452.1	542.196	546.208	75.0862	16254.8	1	2	Unidentified
A-1277	461.4	452.2	263.085	265.092	29.0265	27193.5	1	1	Tier 3 one-reaction											0	1	270
A-T2156	461.9	452.7	541.194	545.207	74.0844	44832	1	2	Tier 1	AN00074000	C00986	1,3-Diaminopropane	0.73	1.8
A-1278	462	452.8	565.174	569.188	98.065	7680	1	2	Unidentified
A-1279	462.1	452.9	581.148	585.162	114.039	4720.53	1	2	Tier 3 only two-reaction											0	0	2
A-T1991	463	453.8	370.111	372.117	136.052	117851	1	1	Tier 2						AN00460001	C03765	4-Hydroxyphenylacetaldehyde	1.39	38.3
A-1281	463.3	454.1	370.111	372.118	136.053	122576	1	1	Tier 2						EF00460012		2'-Hydroxyacetophenone	0.02	9.6
A-1282	463.9	454.6	591.171	595.182	124.061	7089.9	1	2	Tier 3 only two-reaction											0	0	1
A-1283	464.3	455	677.244	681.258	210.135	19515.9	1	2	Tier 3 one-reaction											0	4	112
A-1284	464.5	455.3	697.2	701.214	230.09	9191.02	1	2	Tier 3 zero-reaction											1	19	431
A-1285	464.6	455.3	655.26	659.275	188.151	7367.58	1	2	Tier 2						AN01138001	C01037	7,8-Diaminononanoic acid	2.22	25.7
A-1286	464.7	455.4	349.104	351.11	230.091	6470.27	2	2	Tier 3 zero-reaction											1	19	441
A-1287	464.7	455.4	456.148	458.153	222.089	6621.86	1	1	Tier 2						AN01611002		5'-(3'-Methoxy-4'-hydroxyphenyl)-gamma-valerolactone	0.22	5.6
A-T1859	464.9	455.6	719.182	723.195	252.075	9290	1	2	Tier 2						AN01992000	C05648	Alanyl-Tyrosine(2 tags 1 charge)	5.06	67
A-1288	465.1	455.8	627.23	631.244	160.121	18099.3	1	2	Tier 2						AN00744000	C02728	Isomer 1 of N(6)-Methyllysine	0.31	42.3
A-1289	465.2	456	308.111	310.118	148.105	4980.55	2	2	Unidentified
A-1290	465.3	456	613.191	615.198	379.133	33660.4	1	1	Tier 3 one-reaction											0	3	121
A-1291	465.5	456.2	321.109	323.115	174.101	8938.8	2	2	Tier 3 zero-reaction											1	35	280
A-1292	465.5	456.3	307.111	309.118	146.106	33067	2	2	Tier 2						AN00578005	C01186	(3S,5S)-3,5-Diaminohexanoic acid	0.01	54.8
A-1293	465.7	456.5	663.192	667.205	196.082	26481.1	1	2	Tier 3 only two-reaction											0	0	5
A-1294	465.8	456.6	314.119	316.126	160.121	7305.26	2	2	Tier 2						AN00744000	C02728	Isomer 2 of N(6)-Methyllysine	0.37	43.1
A-1295	465.8	456.6	628.233	632.246	161.124	5948.09	1	2	Tier 3 only two-reaction											0	0	12
A-1297	466.1	456.8	593.216	595.222	359.157	51239.5	1	1	Tier 3 one-reaction											0	1	141
A-1298	466.2	456.9	615.198	617.205	381.14	41330	1	1	Tier 3 one-reaction											0	5	236
A-1299	466.4	457.2	641.21	645.223	174.101	50612.4	1	2	Tier 3 zero-reaction											1	35	280
A-1300	467	457.7	598.168	602.181	131.058	43804.6	1	2	Tier 3 zero-reaction											8	60	571
A-1301	467.2	457.9	347.106	349.112	113.048	9372.95	1	1	Tier 3 zero-reaction											2	20	306
A-1302	467.4	458.2	764.199	768.212	297.09	185217	1	2	Tier 3 zero-reaction											1	10	281
A-1304	467.8	458.5	786.181	790.194	319.072	91096.5	1	2	Tier 3 one-reaction											0	8	191
A-1305	468.1	458.8	652.262	656.275	185.153	34783.3	1	2	Tier 3 one-reaction											0	2	34
A-1306	468.1	458.8	653.265	657.279	186.156	12914.8	1	2	Unidentified
A-1309	468.5	459.2	730.206	734.218	263.096	14333.9	1	2	Tier 3 one-reaction											0	3	160
A-1310	468.6	459.3	669.181	673.195	202.072	9859.48	1	2	Tier 3 only two-reaction											0	0	59
A-T2173	468.7	459.5	647.199	651.212	180.09	7983	1	2	Tier 2						AN01029003	C05638	3-Hydroxykynurenamine	0.79	5.8
A-1313	468.8	459.5	319.111	321.118	85.0527	7244.91	1	1	Tier 3 zero-reaction											1	16	304
A-1314	468.8	459.5	646.128	650.143	179.019	8212.99	1	2	Tier 3 only two-reaction											0	0	15
A-1315	468.8	459.6	456.159	458.165	222.1	10879.9	1	1	Tier 3 one-reaction											0	23	314
A-1317	469.5	460.2	802.155	806.168	335.046	42187.7	1	2	Tier 3 one-reaction											0	1	184
A-1319	469.6	460.4	804.154	808.167	337.045	9798.25	1	2	Tier 3 zero-reaction											1	2	157
A-1320	469.7	460.5	729.202	733.216	262.093	38936	1	2	Tier 3 one-reaction											0	13	236
A-1321	469.8	460.6	624.054	626.06	389.996	7312.05	1	1	Tier 3 one-reaction											0	1	24
A-T2071	470.6	461.4	761.227	765.24	294.122	19632	1	2	Tier 2						AN02608001	HMDB0028875	Phenylalanyl-Glutamate	4.54	24.2
A-1323	470.7	461.5	739.245	743.258	272.135	9739.55	1	2	Tier 3 one-reaction											0	8	168
A-1325	471.6	462.4	437.141	439.148	203.083	7932.01	1	1	Tier 3 only two-reaction											0	0	15
A-1329	473.1	463.9	655.227	659.239	188.117	5273.16	1	2	Tier 3 zero-reaction											3	24	215
A-T2214	473.9	464.6	386.105	388.112	152.047	39252	1	1	Tier 1	AN00647006	C00755	Vanillin	0.16	0.4
A-1332	474	464.8	595.164	599.178	128.055	26500	1	2	Unidentified
A-1334	474.8	465.6	279.11	281.115	90.1027	18181.1	2	2	Unidentified
A-1335	474.9	465.7	321.151	323.157	87.0922	84268.9	1	1	Tier 3 only two-reaction											0	0	3
A-1336	475	465.7	305.131	307.138	71.0726	11673.4	1	1	Unidentified
A-T2207	475	465.8	555.21	559.223	88.1	2985241	1	2	Tier 1	AN00122000	C00134	1,4-diaminobutane	0.15	2.4
A-1337	475.1	465.9	491.248	495.261	24.1382	5340.36	1	2	Unidentified
A-1338	475.3	466.1	555.261	559.274	88.1512	129457	1	2	Unidentified
A-1339	475.3	466.1	593.166	597.179	126.056	161704	1	2	Tier 2						ED00348001		2,4-Diamino-6-hydroxypyrimidine	3.45	21
A-1341	476	466.8	426.137	428.144	192.078	11545.5	1	1	Tier 2						EF01200005		Dehydrozingerone	0.62	24.3
A-1342	476.9	467.7	356.096	358.102	122.037	1.19768e+06	1	1	Tier 1	BM00311001	C00633	4-Hydroxybenzaldehyde/3-Hydroxybenzaldehyde	1.23	3.4
A-1344	476.9	467.7	292.133	294.14	58.0746	16737	1	1	Unidentified
A-1345	477.4	468.2	365.099	367.105	131.041	11305.5	1	1	Tier 3 one-reaction											0	2	81
A-1346	477.6	468.4	612.131	616.143	145.022	7676.46	1	2	Tier 3 only two-reaction											0	0	7
A-1347	478.4	469.2	579.192	583.204	112.082	75825.5	1	2	Unidentified
A-1348	478.8	469.6	610.135	614.148	143.026	16848.2	1	2	Tier 3 one-reaction											0	2	51
A-1349	480.2	471	552.144	556.157	85.0341	6202.64	1	2	Tier 3 only two-reaction											0	0	1
A-1350	480.3	471.1	705.202	709.215	238.092	7870.1	1	2	Tier 1	AN01801001	HMDB0029105	Tyrosyl-Glycine	4.2	2.9
A-1351	480.5	471.3	683.22	687.234	216.11	13642.2	1	2	Tier 3 one-reaction											0	15	318
A-1352	480.8	471.6	379.111	381.118	145.053	17153.2	1	1	Tier 3 one-reaction											0	9	130
A-1353	480.8	471.6	315.149	317.156	81.0908	5245.86	1	1	Tier 3 only two-reaction											0	0	4
A-1354	480.9	471.7	528.162	532.176	61.0526	36524.7	1	2	Tier 3 zero-reaction											1	15	349
A-1355	481.1	471.9	717.286	721.299	250.177	23705.5	1	2	Tier 3 only two-reaction											0	0	26
A-1356	481.3	472.1	638.246	642.26	171.137	19974.8	1	2	Tier 3 only two-reaction											0	0	36
A-1357	481.3	472.1	695.301	699.317	228.191	7299.22	1	2	Tier 3 only two-reaction											0	0	10
A-1358	481.4	472.2	639.25	643.263	172.141	6905.39	1	2	Unidentified
A-1359	481.4	472.3	696.304	700.32	229.195	4280.72	1	2	Tier 3 only two-reaction											0	0	4
A-1360	481.7	472.5	718.29	722.303	251.181	7234.76	1	2	Tier 3 only two-reaction											0	0	1
A-1361	481.8	472.7	660.229	664.242	193.119	26913.7	1	2	Tier 3 one-reaction											0	1	8
A-1363	482	472.8	661.232	665.244	194.123	9133.11	1	2	Tier 3 only two-reaction											0	0	14
A-T2257	482.1	472.9	651.144	655.158	184.037	87703	1	2	Tier 1	AN01076000	C05580	3,4-Dihydroxymandelic acid	2.25	1.1
A-1365	482.1	472.9	652.147	656.16	185.038	29935.4	1	2	Tier 3 one-reaction											0	3	109
A-1366	482.1	472.9	291.116	293.123	57.0577	6751.13	1	1	Tier 3 one-reaction											0	4	250
A-1367	482.2	473	335.142	337.148	101.084	12725.2	1	1	Tier 3 one-reaction											0	20	342
A-1368	482.3	473.1	713.206	717.217	246.096	5508.6	1	2	Tier 3 one-reaction											0	2	126
A-1369	482.3	473.2	669.241	673.255	202.132	65129.2	1	2	Tier 3 one-reaction											0	14	195
A-1370	482.5	473.3	667.118	671.132	200.008	9010.3	1	2	Tier 3 zero-reaction											1	19	302
A-1371	482.6	473.4	670.244	674.258	203.134	18813.1	1	2	Tier 3 only two-reaction											0	0	17
A-1372	483.2	474	692.226	696.239	225.117	10654.2	1	2	Tier 3 one-reaction											0	2	81
A-1373	484	474.8	319.147	321.154	85.089	108334	1	1	Tier 3 one-reaction											0	5	191
A-1374	484.2	475	595.164	599.177	128.055	7780.45	1	2	Tier 3 only two-reaction											0	0	2
A-1376	485.6	476.5	356.142	358.149	122.084	59270	1	1	Tier 3 only two-reaction											0	0	126
A-1379	487	477.9	460.133	462.139	226.074	10162.2	1	1	Tier 3 one-reaction											0	4	85
A-1380	487.4	478.3	633.218	637.232	166.108	6925.88	1	2	Tier 3 only two-reaction											0	0	4
A-1381	487.5	478.4	303.116	305.123	69.0577	8447.18	1	1	Tier 3 one-reaction											0	2	183
A-1382	487.6	478.5	581.189	585.202	114.08	215074	1	2	Tier 3 zero-reaction											1	4	192
A-1383	487.7	478.6	333.127	335.134	99.0686	23208.1	1	1	Tier 3 zero-reaction											1	13	299
A-1384	487.7	478.6	353.096	355.103	119.037	11153.6	1	1	Tier 3 one-reaction											0	7	130
A-1385	487.8	478.6	347.13	349.137	113.071	12162.2	1	1	Tier 3 only two-reaction											0	0	1
A-1386	487.8	478.7	621.16	625.174	154.051	28037.2	1	2	Tier 3 one-reaction											0	1	17
A-1389	488.4	479.3	627.231	631.244	160.121	67701.7	1	2	Tier 2						AN00744000	C02728	Isomer 3 of N(6)-Methyllysine	0.11	65.8
A-1390	488.5	479.4	551.351	553.357	317.292	4493.9	1	1	Tier 3 zero-reaction											1	7	48
A-T1980	488.6	479.4	668.293	672.307	201.184	5330	1	2	Tier 2						PR01307001		N2-Acetyl-L-Hydroxylysine	1.39	65.2
A-1391	488.8	479.6	702.279	706.291	235.169	6185.93	1	2	Tier 3 one-reaction											0	2	46
A-1392	488.8	479.7	573.333	575.339	339.275	6663.45	1	1	Tier 3 one-reaction											0	6	187
A-1393	489	479.8	389.128	391.134	155.07	4863.45	1	1	Tier 3 zero-reaction											1	14	273
A-1394	489	479.8	417.123	419.129	183.064	12206	1	1	Tier 3 one-reaction											0	15	327
A-1395	489.3	480.2	572.189	576.201	105.079	48268.7	1	2	Tier 3 zero-reaction											1	14	279
A-1397	489.6	480.5	671.276	675.287	204.167	6556.39	1	2	Tier 3 only two-reaction											0	0	1
A-1398	489.9	480.8	605.186	609.199	138.077	115544	1	2	Tier 3 only two-reaction											0	0	5
A-1399	490	480.9	356.095	358.102	122.037	30829.9	1	1	Tier 2						BM00311000	C03067	3-Hydroxybenzaldehyde	0.93	59.1
A-1400	490.1	480.9	689.171	693.184	222.062	35403.7	1	2	Tier 3 one-reaction											0	13	262
A-1402	490.5	481.4	647.196	651.21	180.087	25328.1	1	2	Tier 2						AN01029000		Tyrosinamide	4.54	21
A-T2162	491.4	482.3	647.197	651.21	180.09	31336	1	2	Tier 2						AN01029004	C05636	L-Phosphinothricin	4.24	30.1
A-1406	491.6	482.5	292.106	294.113	116.095	26882.4	2	2	Tier 3 zero-reaction											1	9	187
A-1407	491.8	482.7	670.272	674.286	203.163	20650.9	1	2	Tier 3 one-reaction											0	4	48
A-1408	491.8	482.7	391.157	393.163	157.098	4497.03	1	1	Tier 3 only two-reaction											0	0	6
A-1409	492.3	483.2	583.204	587.218	116.095	273395	1	2	Tier 3 zero-reaction											1	9	187
A-1410	492.4	483.3	319.146	321.152	85.0877	4563.19	1	1	Unidentified
A-1414	493.2	484.1	500.131	504.144	33.0218	7686.05	1	2	Unidentified
A-1416	493.4	484.3	543.028	545.033	308.969	4086.5	1	1	Tier 3 only two-reaction											0	0	45
A-1417	493.4	484.3	693.167	697.182	226.058	4057.6	1	2	Tier 1	AN01655000	HMDB0001904	3-Nitrotyrosine	1.99	0.6
A-1418	493.6	484.5	611.235	615.249	144.125	11790.7	1	2	Tier 2						AN00553000		1-(3-Aminopropyl)-4-aminobutanal	1.48	61.9
A-1419	494.1	485.1	569.225	573.239	102.115	184301	1	2	Tier 1	AN00183001	C01672	Cadaverine	0.72	1.2
A-1420	494.4	485.3	714.179	718.193	247.07	9434.91	1	2	Tier 3 one-reaction											0	14	397
A-1421	494.8	485.7	282.026	284.032	47.9671	119376	1	1	Tier 3 only two-reaction											0	0	57
A-1422	494.9	485.8	759.237	763.251	292.127	6443.64	1	2	Tier 3 one-reaction											0	15	341
A-1424	495.5	486.4	629.161	633.175	162.052	13231.9	1	2	Tier 3 zero-reaction											5	76	618
A-1425	495.6	486.5	472.125	474.131	238.066	14449.2	1	1	Tier 2						BP01798000		3-Hydroxyflavone	6.92	34.5
A-1426	495.6	486.5	406.111	408.118	172.052	6157.29	1	1	Tier 3 zero-reaction											1	3	67
A-1428	496.7	487.7	679.209	683.221	212.099	44002.7	1	2	Tier 3 only two-reaction											0	0	74
A-1430	496.9	487.9	678.205	682.218	211.095	86390.3	1	2	Tier 3 one-reaction											0	29	331
A-1431	497.6	488.6	261.069	263.076	27.0109	22741.9	1	1	Tier 3 only two-reaction											0	0	180
A-1432	497.8	488.7	671.169	675.182	204.059	308510	1	2	Tier 3 only two-reaction											0	0	30
A-1433	497.9	488.8	414.125	416.131	180.066	380855	1	1	Tier 3 zero-reaction											3	10	224
A-T2304	498	488.9	648.183	652.197	181.074	6344228	1	2	Tier 1	AN01037004	C00082	Tyrosine	0.14	1
A-1437	498	489	369.127	371.133	135.068	105521	1	1	Tier 3 zero-reaction											2	20	288
A-1438	498.1	489	584.221	588.235	117.112	14557.7	1	2	Unidentified
A-T2353	498.2	489.1	688.14	692.152	221.032	17295	1	2	Tier 2						AN01594000	C01111	L-Histidinol phosphate	3	8.8
A-1439	498.3	489.2	706.113	708.116	472.055	6092.9	1	1	Tier 3 one-reaction											0	1	108
A-1440	498.4	489.4	307.074	309.081	73.0161	11051.3	1	1	Tier 3 one-reaction											0	2	250
A-1441	498.5	489.4	686.139	690.153	219.03	64565.9	1	2	Tier 3 one-reaction											0	6	197
A-1442	499	490	325.596	327.602	183.075	49316.7	2	2	Tier 2						AN01068000	C04744	2,6-Diamino-4-hydroxy-5-N-methylformamidopyrimidine	1.49	74.2
A-1444	500.5	491.4	594.192	598.204	127.083	7831.55	1	2	Unidentified
A-1445	500.6	491.5	639.194	643.208	172.085	30415.7	1	2	Tier 3 zero-reaction											2	9	290
A-1446	500.6	491.5	553.194	557.207	86.0846	174689	1	2	Tier 3 one-reaction											0	1	96
A-1447	500.6	491.5	598.252	602.265	131.143	17268.6	1	2	Tier 3 zero-reaction											1	0	19
A-1448	500.7	491.6	684.252	688.265	217.143	17546.9	1	2	Tier 3 zero-reaction											1	6	71
A-1454	501.8	492.7	583.169	587.182	116.059	12032	1	2	Tier 3 one-reaction											0	12	310
A-1457	502.9	493.7	547.147	551.16	80.0372	50319.4	1	2	Tier 3 zero-reaction											1	0	198
A-1458	502.9	493.7	296.085	298.091	62.027	4456.19	1	1	Unidentified
A-1460	503.1	493.9	381.127	383.133	147.068	61363.8	1	1	Tier 3 zero-reaction											1	12	224
A-1461	503.1	494	570.135	574.148	103.026	9575.24	1	2	Tier 3 only two-reaction											0	0	3
A-1462	503.2	494	626.246	630.26	159.137	10070.3	1	2	Tier 3 one-reaction											0	5	66
A-1463	503.2	494.1	347.13	349.136	113.071	4902.45	1	1	Tier 3 only two-reaction											0	0	1
A-1464	503.3	494.1	620.174	624.188	153.065	15334.3	1	2	Tier 3 zero-reaction											1	11	254
A-1465	503.4	494.2	581.189	585.202	114.079	55338.4	1	2	Tier 3 zero-reaction											1	4	192
A-1467	504.1	494.9	360.082	362.087	126.023	5573.69	1	1	Tier 3 only two-reaction											0	0	14
A-1468	504.5	495.3	338.088	340.095	104.03	18885.4	1	1	Tier 3 one-reaction											0	3	76
A-1469	504.6	495.4	629.162	633.176	162.053	210628	1	2	Tier 3 zero-reaction											5	81	736
A-1470	504.6	495.4	543.243	547.256	76.1338	4406.76	1	2	Unidentified
A-1474	505.7	496.5	649.187	653.2	182.077	40647.6	1	2	Tier 3 zero-reaction											4	25	262
A-1476	507	497.7	620.187	624.2	153.078	8274.85	1	2	Tier 1	AN00662001	C03758	Dopamine	1.96	6.1
A-1477	507.5	498.2	607.205	611.218	140.095	608007	1	2	Tier 3 one-reaction											0	1	159
A-1478	507.6	498.3	574.099	576.105	340.041	6969.57	1	1	Tier 3 one-reaction											0	6	114
A-1480	508.7	499.4	696.306	700.32	229.196	7711.25	1	2	Tier 3 only two-reaction											0	0	5
A-1482	508.9	499.5	379.111	381.118	145.053	28077.8	1	1	Tier 3 one-reaction											0	9	130
A-1484	509.3	499.9	317.095	319.102	83.0363	4477.23	1	1	Tier 3 one-reaction											0	2	198
A-1485	509.3	500	454.143	456.15	220.085	42650.1	1	1	Tier 3 zero-reaction											1	19	223
A-1486	509.3	500	743.16	747.173	276.051	7194.26	1	2	Tier 3 one-reaction											0	3	247
A-1488	509.8	500.4	727.186	731.2	260.077	40435.1	1	2	Tier 3 one-reaction											0	2	80
A-1489	509.9	500.6	705.205	709.218	238.095	37986.6	1	2	Tier 2						EF01801002		gamma-Glutaminyl-4-hydroxybenzene	0.09	46.3
A-1490	510.1	500.7	570.172	574.188	103.063	9210.82	1	2	Tier 1	AN00189001	C05145	3-Aminoisobutyric acid	0.86	3.3
A-1492	511	501.6	397.158	399.164	163.099	6026.36	1	1	Tier 3 one-reaction											0	16	203
A-T2291	511.3	501.9	689.21	693.223	222.1	4039	1	2	Tier 2						PR01612005		N-Acetyl-L-Normetanephrine	1.09	18.1
A-1494	511.9	502.5	554.14	558.155	87.0311	6304.12	1	2	Unidentified
A-1495	511.9	502.5	636.183	640.197	169.074	88813.5	1	2	Tier 2						AN00876000		5-Hydroxydopamine	0.22	62.7
A-1498	513.2	503.7	728.19	732.204	261.08	10165	1	2	Tier 3 only two-reaction											0	0	166
A-T2368	513.2	503.8	328.1	330.107	94.0419	407142	1	1	Tier 1	AN00145000	C00146	Phenol	0.56	0.6
A-T2345	513.8	504.3	655.225	659.239	188.116	6297	1	2	Tier 1	AN01133007		Gly-Norleucine	2.37	8.1
A-1500	513.9	504.4	424.067	426.074	190.009	11723.5	1	1	Tier 3 only two-reaction											0	0	18
A-1502	514	504.5	654.223	658.237	187.114	15992.3	1	2	Tier 3 only two-reaction											0	0	18
A-1503	514.2	504.8	590.262	594.275	123.153	7333.55	1	2	Unidentified
A-1504	514.3	504.9	676.206	680.22	209.097	14733.2	1	2	Tier 3 one-reaction											0	1	43
A-1505	514.8	505.3	550.147	554.16	83.0374	7588.69	1	2	Tier 3 one-reaction											0	2	198
A-1506	515	505.5	372.049	374.055	137.991	85156.5	1	1	Tier 3 only two-reaction											0	0	9
A-1507	515.3	505.8	593.153	597.165	126.043	9252.49	1	2	Tier 3 zero-reaction											2	14	387
A-1508	515.5	506	662.06	664.066	428.002	7036.11	1	1	Tier 3 one-reaction											0	3	56
A-1509	515.6	506.1	556.213	560.225	89.1042	5124.31	1	2	Unidentified
A-1511	516.5	507	675.128	679.143	208.019	23814.8	1	2	Tier 3 only two-reaction											0	0	22
A-1512	516.7	507.1	683.315	687.328	216.206	5224.18	1	2	Tier 3 only two-reaction											0	0	1
A-1513	516.8	507.3	562.099	564.105	328.041	9957.81	1	1	Tier 3 one-reaction											0	2	124
A-1514	516.8	507.3	668.304	672.318	201.195	13386.5	1	2	Tier 3 only two-reaction											0	0	1
A-1515	516.9	507.4	595.216	599.23	128.107	874355	1	2	Tier 3 one-reaction											0	4	44
A-1516	517.1	507.5	333.138	335.144	99.0796	31956	1	1	Tier 3 only two-reaction											0	0	135
A-1517	517.1	507.6	304.111	306.118	70.0532	8825.73	1	1	Tier 3 zero-reaction											1	1	178
A-1518	517.2	507.6	842.377	846.391	375.268	16719.4	1	2	Tier 3 one-reaction											0	1	48
A-1519	517.3	507.7	640.274	644.287	173.164	387213	1	2	Tier 3 only two-reaction											0	0	10
A-1520	517.3	507.7	292.111	294.118	58.053	16428.8	1	1	Tier 3 one-reaction											0	1	153
A-1521	517.4	507.8	355.12	357.127	121.062	36571.4	1	1	Unidentified
A-1522	517.5	508	641.277	645.29	174.167	71054	1	2	Unidentified
A-1523	517.7	508.2	263.085	265.092	29.0266	278537	1	1	Tier 3 one-reaction											0	1	270
A-1524	517.9	508.3	597.215	601.229	130.106	47720.1	1	2	Unidentified
A-1525	518.3	508.7	387.093	389.098	153.035	5689.23	1	1	Tier 3 only two-reaction											0	0	9
A-1526	518.3	508.8	592.144	596.158	125.035	23143.5	1	2	Tier 3 one-reaction											0	1	49
A-1527	518.4	508.8	648.183	652.196	181.074	30035.5	1	2	Tier 2						AN01036000		Adrenochrome o-semiquinone	0.43	27.3
A-1528	518.5	508.9	609.203	613.217	142.094	6596.75	1	2	Tier 3 only two-reaction											0	0	1
A-1529	519.4	509.8	556.189	560.202	89.0795	27043.2	1	2	Unidentified
A-1530	519.5	509.9	554.189	558.202	87.0796	210352	1	2	Tier 3 one-reaction											0	5	52
A-T2274	519.6	510	648.183	652.197	181.074	28145	1	2	Tier 2						AN01037005	C04368	Hydroxyphenyllactici acid	0.34	30.3
A-1532	519.9	510.3	649.184	653.2	182.075	7570.32	1	2	Tier 3 only two-reaction											0	0	35
A-1537	521	511.3	697.11	701.124	230.001	8519.17	1	2	Tier 3 one-reaction											0	1	44
A-1539	522.1	512.5	470.142	472.149	236.084	6431.68	1	1	Tier 3 one-reaction											0	16	248
A-1541	522.4	512.8	347.143	349.149	113.084	16911.4	1	1	Tier 3 one-reaction											0	16	301
A-1542	522.6	513	618.201	622.213	151.092	5126.78	1	2	Tier 3 only two-reaction											0	0	2
A-1543	522.8	513.1	676.131	680.144	209.022	10631.6	1	2	Tier 3 one-reaction											0	2	74
A-1544	522.9	513.2	356.143	358.149	122.084	12685.4	1	1	Tier 3 only two-reaction											0	0	126
A-1547	524	514.3	540.163	544.175	73.0534	3929.3	1	2	Tier 3 zero-reaction											3	18	409
A-1548	525.1	515.4	609.137	613.149	142.027	11715.8	1	2	Tier 3 zero-reaction											3	6	329
A-1550	526.3	516.5	619.176	623.189	152.066	28760	1	2	Tier 3 only two-reaction											0	0	4
A-T2325	526.3	516.6	701.246	705.26	234.137	5725	1	2	Tier 2						AN01763000	C18326	Asparaginyl-Cysteine	0.43	26.3
A-1553	526.9	517.1	618.173	622.186	151.063	76031.2	1	2	Tier 2						BP00638006	C17756	2-Descarboxy-cyclo-dopa	0.05	17.7
A-1554	527.3	517.5	550.147	554.16	83.0377	4280.54	1	2	Tier 3 one-reaction											0	2	198
A-1555	527.3	517.5	710.163	714.177	243.054	10768.9	1	2	Tier 3 one-reaction											0	2	101
A-1557	527.5	517.7	363.173	365.18	129.115	5434.47	1	1	Tier 3 one-reaction											0	10	196
A-1558	527.6	517.8	290.099	292.106	56.0412	3819.52	1	1	Unidentified
A-1560	527.8	518	582.172	586.185	115.062	5573.17	1	2	Tier 3 zero-reaction											2	33	454
A-1561	529	519.1	688.182	692.195	221.072	15045.1	1	2	Tier 3 one-reaction											0	19	293
A-1562	529.3	519.5	619.183	623.196	152.074	6197.07	1	2	Tier 3 only two-reaction											0	0	8
A-1563	530	520.1	567.21	571.223	100.1	720420	1	2	Tier 3 one-reaction											0	2	101
A-1564	530.7	520.8	424.067	426.074	190.009	8840.67	1	1	Tier 3 only two-reaction											0	0	15
A-1565	531.3	521.4	317.132	319.139	83.0737	652330	1	1	Tier 3 one-reaction											0	2	188
A-1566	531.3	521.4	623.129	627.141	156.019	6672.82	1	2	Tier 3 one-reaction											0	5	203
A-1567	531.4	521.5	567.261	571.275	100.152	118803	1	2	Unidentified
A-1568	531.4	521.6	612.268	616.281	145.158	376487	1	2	Tier 3 zero-reaction											1	3	23
A-1569	531.5	521.6	640.299	644.312	173.19	21214.9	1	2	Tier 3 one-reaction											0	3	20
A-1571	532.6	522.6	641.301	645.314	174.191	7172.4	1	2	Unidentified
A-1572	532.7	522.8	613.27	617.283	146.161	80603.5	1	2	Unidentified
A-1573	532.8	522.9	712.182	716.195	245.073	26777.1	1	2	Tier 3 one-reaction											0	6	207
A-1574	533.3	523.3	356.142	358.149	122.084	8399.3	1	1	Tier 3 only two-reaction											0	0	126
A-1576	535.6	525.6	665.21	669.222	198.1	7009.93	1	2	Tier 3 one-reaction											0	10	279
A-1577	535.6	525.6	611.198	615.212	144.088	11194.3	1	2	Unidentified
A-1578	536.3	526.3	668.149	672.163	201.04	8895.81	1	2	Tier 3 one-reaction											0	2	199
A-1579	536.4	526.4	548.384	550.387	314.325	4762.92	1	1	Unidentified
A-1580	537.4	527.4	424.191	426.197	190.132	4891.11	1	1	Tier 3 one-reaction											0	8	125
A-1581	537.7	527.7	533.21	535.217	299.152	28422.8	1	1	Tier 2						EF02692004		Erysodine	0.3	8.6
A-1582	537.9	527.8	591.192	595.206	124.082	22576.5	1	2	Unidentified
A-1585	539.6	529.5	854.288	858.303	387.179	28610.4	1	2	Tier 3 one-reaction											0	5	210
A-1586	539.6	529.5	597.136	601.149	130.027	7897.92	1	2	Tier 3 zero-reaction											4	40	440
A-1587	539.7	529.6	456.057	458.063	221.999	4203.58	1	1	Tier 3 only two-reaction											0	0	21
A-1588	539.9	529.8	554.178	558.191	87.0684	8092.58	1	2	Tier 3 zero-reaction											1	29	397
A-1589	540.7	530.6	414.124	416.131	180.066	7735.94	1	1	Tier 3 zero-reaction											3	10	230
A-1590	540.8	530.6	278.072	280.079	44.0136	5456.94	1	1	Tier 3 one-reaction											0	1	6
A-1591	540.9	530.8	442.119	444.126	208.061	6798.67	1	1	Tier 3 zero-reaction											1	10	199
A-1592	540.9	530.8	676.178	680.192	209.069	158073	1	2	Tier 3 zero-reaction											1	43	404
A-1593	541	530.8	338.593	340.6	209.07	9458.08	2	2	Tier 3 zero-reaction											1	43	404
A-1594	541	530.9	317.084	319.09	166.051	3784.75	2	2	Tier 3 one-reaction											0	1	21
A-1595	541	530.9	677.182	681.195	210.072	47817.6	1	2	Tier 3 zero-reaction											1	9	325
A-1597	541.2	531.1	567.21	571.223	100.1	217829	1	2	Tier 3 one-reaction											0	2	101
A-1599	542.4	532.2	765.317	769.331	298.207	5547.71	1	2	Tier 3 one-reaction											0	2	97
A-1600	542.7	532.5	440.164	442.171	206.106	480853	1	1	Tier 3 one-reaction											0	22	213
A-1601	542.8	532.6	729.182	733.195	262.072	48425	1	2	Tier 3 one-reaction											0	5	254
A-1602	542.9	532.7	303.116	305.123	69.0579	402793	1	1	Tier 3 one-reaction											0	2	183
A-1603	543	532.8	731.182	735.194	264.072	9236.46	1	2	Tier 3 one-reaction											0	5	189
A-1604	543.1	532.9	379.11	381.118	145.052	4302.68	1	1	Tier 3 one-reaction											0	9	130
A-1605	543.3	533.1	556.157	560.17	89.0473	6754.88	1	2	Tier 3 zero-reaction											4	38	513
A-1606	543.3	533.1	450.145	452.152	216.087	3765.82	1	1	Tier 3 one-reaction											0	2	95
A-1607	543.4	533.2	691.226	695.24	224.117	350068	1	2	Tier 3 one-reaction											0	10	242
A-1609	543.5	533.3	692.229	696.242	225.119	151921	1	2	Tier 3 only two-reaction											0	0	91
A-1610	543.6	533.4	361.122	363.128	127.063	8628.13	1	1	Tier 3 zero-reaction											2	20	335
A-1611	544	533.8	714.211	718.224	247.101	130576	1	2	Tier 3 one-reaction											0	2	102
A-T2457	544.8	534.6	643.204	647.217	176.095	12078	1	2	Tier 1	AN00975002	C00780	Serotonin	1.24	1.7
A-1613	545.5	535.3	544.139	546.145	310.081	18558.7	1	1	Tier 3 one-reaction											0	8	415
A-1615	545.9	535.6	576.121	580.134	109.011	4911.45	1	2	Tier 3 only two-reaction											0	0	2
A-1616	545.9	535.7	529.146	533.159	62.037	18097.4	1	2	Tier 3 one-reaction											0	19	504
A-1618	546.3	536	568.128	570.134	334.069	4072.38	1	1	Tier 3 zero-reaction											1	11	297
A-1619	546.6	536.3	629.189	633.202	162.079	30855.1	1	2	Tier 3 zero-reaction											1	5	201
A-1620	546.6	536.4	574.122	578.137	107.013	11115.4	1	2	Tier 3 one-reaction											0	1	82
A-1621	547.3	537	372.049	374.055	137.99	11003.2	1	1	Tier 3 only two-reaction											0	0	9
A-1622	548.8	538.5	317.132	319.138	83.0735	12786	1	1	Tier 3 one-reaction											0	2	188
A-T2317	550.3	540	663.148	667.159	196.037	8298	1	2	Tier 2						AN01241000	C04045	Phosphoguanidinoacetic acid	2.81	51.5
A-1627	551	540.6	290.154	292.161	56.0957	78510.8	1	1	Unidentified
A-1628	551.5	541.2	354.116	356.123	120.058	1.19752e+06	1	1	Tier 2						BP00299004	C05627	4-Hydroxystyrene	1.19	61
A-1629	552.5	542.2	542.178	546.192	75.0684	8730.09	1	2	Tier 3 zero-reaction											2	13	310
A-1631	552.6	542.3	583.124	587.137	116.014	29247.1	1	2	Tier 3 one-reaction											0	1	46
A-1632	552.8	542.5	460.158	462.164	226.1	11259.2	1	1	Tier 2						BP01659000		Pinosylvin Monomethylether	0.52	3.1
A-1633	553	542.7	585.121	589.134	118.011	13661.5	1	2	Tier 3 one-reaction											0	1	5
A-1634	553.2	542.9	614.252	618.267	147.143	7066.86	1	2	Unidentified
A-1637	554	543.6	613.252	617.265	146.142	23019.5	1	2	Tier 3 one-reaction											0	2	55
A-1638	554	543.7	595.12	599.134	128.011	8203.99	1	2	Tier 3 one-reaction											0	8	226
A-1639	554.1	543.8	649.178	653.192	182.069	33554.3	1	2	Tier 3 one-reaction											0	19	394
A-1640	554.2	543.8	568.194	572.207	101.085	174550	1	2	Tier 3 one-reaction											0	20	342
A-1641	554.2	543.9	320.132	322.138	86.0738	7438.13	1	1	Tier 3 zero-reaction											1	26	379
A-1642	554.3	543.9	691.225	695.237	224.116	4345.11	1	2	Tier 3 one-reaction											0	10	242
A-1644	555.8	545.4	581.225	585.237	114.115	4818.88	1	2	Tier 3 one-reaction											0	1	76
A-1645	555.9	545.5	343.111	345.118	109.053	5073.55	1	1	Tier 3 zero-reaction											1	7	247
A-1646	556.3	545.9	615.135	619.148	148.025	15144.9	1	2	Tier 3 only two-reaction											0	0	8
A-1647	556.4	546	718.538	720.55	484.48	5113.81	1	1	Tier 3 only two-reaction											0	0	81
A-1648	556.7	546.3	542.141	546.155	75.0319	5973.44	1	2	Tier 3 zero-reaction											1	21	435
A-1649	557.5	547.1	359.093	361.1	125.035	11607.2	1	1	Tier 3 one-reaction											0	1	49
A-1650	557.6	547.2	705.213	709.226	238.103	231005	1	2	Tier 3 one-reaction											0	4	195
A-1652	557.7	547.3	370.111	372.117	136.053	10065.2	1	1	Tier 3 zero-reaction											1	41	398
A-1653	557.8	547.4	409.159	411.165	175.1	3723.62	1	1	Tier 3 one-reaction											0	7	112
A-1654	558.1	547.6	335.105	337.113	101.047	6129.15	1	1	Tier 3 one-reaction											0	29	442
A-1656	558.1	547.7	352.608	354.615	237.1	48843.9	2	2	Tier 2						AN01792000		Salsoline-1-carboxylic acid	0.03	9.2
A-1655	558.1	547.7	425.152	427.16	191.094	12053.6	1	1	Tier 3 zero-reaction											1	10	205
A-1657	558.2	547.8	593.152	597.166	126.043	56222	1	2	Tier 3 zero-reaction											2	14	370
A-1658	558.2	547.8	939.117	941.117	705.058	3726.36	1	1	Tier 3 only two-reaction											0	0	48
A-1659	558.3	547.9	510.152	514.165	43.0422	6059.2	1	2	Tier 3 one-reaction											0	4	291
A-1660	559.9	549.5	317.132	319.138	83.0734	7392.53	1	1	Tier 3 one-reaction											0	2	188
A-1661	560.4	549.9	612.267	616.279	145.158	6470.08	1	2	Tier 3 zero-reaction											1	3	20
A-1664	560.9	550.4	572.243	576.258	105.134	7890.93	1	2	Unidentified
A-1666	561.9	551.4	625.215	629.228	158.106	16282.6	1	2	Tier 3 one-reaction											0	6	216
A-1667	562.3	551.8	662.199	666.212	195.09	51968.7	1	2	Tier 2						AN01234000		N-Acetyl-Dopamine	0.07	29.4
A-1669	562.6	552.1	684.18	688.194	217.071	19961.1	1	2	Tier 3 one-reaction											0	4	211
A-1673	562.8	552.3	663.202	667.215	196.092	16881.5	1	2	Tier 3 only two-reaction											0	0	11
A-1674	563.3	552.8	567.209	571.223	100.1	23237.4	1	2	Tier 3 one-reaction											0	2	101
A-1676	563.7	553.2	578.141	582.155	111.032	32856.3	1	2	Tier 3 zero-reaction											1	8	253
A-1677	563.8	553.3	344.083	346.089	110.024	7789.85	1	1	Tier 3 one-reaction											0	1	18
A-1679	564.2	553.7	580.14	584.152	113.031	4385.68	1	2	Tier 3 one-reaction											0	1	48
A-1682	565.5	555	653.156	657.169	186.047	56292.6	1	2	Tier 3 one-reaction											0	2	61
A-T2489	565.9	555.4	619.16	623.169	152.047	32523	1	2	Tier 2						AN00647004	C04043	Ortho-Hydroxyphenylacetic acid	7.13	5.9
A-1683	566	555.4	675.138	679.152	208.029	37385.9	1	2	Tier 3 only two-reaction											0	0	37
A-1684	566	555.4	677.137	681.15	210.028	7452.12	1	2	Tier 3 one-reaction											0	9	214
A-T2539	566.5	555.9	616.156	620.169	149.048	1013571	1	2	Tier 2						AN00606003	C02775	Methionine	1.54	24.7
A-1685	566.5	555.9	592.097	596.111	124.988	13333.2	1	2	Tier 3 one-reaction											0	2	83
A-1687	566.6	556.1	590.1	594.113	122.991	30037	1	2	Tier 3 only two-reaction											0	0	5
A-1688	567.1	556.5	661.215	665.228	194.106	35546	1	2	Tier 3 one-reaction											0	27	269
A-1689	567.4	556.8	654.113	658.126	187.004	45325.3	1	2	Tier 3 only two-reaction											0	0	49
A-1690	567.5	557	404.08	406.087	170.022	12488	1	1	Tier 3 zero-reaction											1	11	205
A-1691	567.7	557.1	667.264	671.276	200.155	8948.05	1	2	Tier 3 only two-reaction											0	0	166
A-1692	568.9	558.3	709.315	711.322	475.256	6193.56	1	1	Tier 3 one-reaction											0	11	321
A-1693	569.1	558.5	327.149	329.156	93.0908	6752.86	1	1	Tier 3 only two-reaction											0	0	9
A-1695	569.5	558.9	360.114	362.121	126.055	6955.57	1	1	Tier 3 only two-reaction											0	0	6
A-1696	569.8	559.2	354.093	356.099	120.034	9169.74	1	1	Tier 3 only two-reaction											0	0	14
A-1697	570	559.4	569.176	573.189	102.067	12325.2	1	2	Tier 3 only two-reaction											0	0	1
A-1699	570.5	559.9	701.36	703.365	467.302	4628.03	1	1	Tier 3 zero-reaction											1	15	251
A-1700	571.8	561.1	744.288	748.301	277.179	6486.43	1	2	Tier 3 only two-reaction											0	0	87
A-1701	572.1	561.4	591.191	595.207	124.082	14671.1	1	2	Unidentified
A-1704	572.5	561.8	262.134	264.141	28.0758	12386.7	1	1	Unidentified
A-1705	572.6	562	506.142	508.149	272.083	10646.3	1	1	Tier 3 one-reaction											0	14	208
A-1706	572.8	562.1	330.079	332.086	96.021	5870.49	1	1	Tier 3 one-reaction											0	4	314
A-T2516	572.9	562.2	616.154	620.168	149.048	609633	1	2	Tier 2						AN00606002	C05578	2,3-Dihydroxyindole	5.1	1
A-1707	572.9	562.2	684.264	688.278	217.155	13158.7	1	2	Tier 3 one-reaction											0	2	22
A-1708	572.9	562.3	275.085	277.092	41.0265	3894.73	1	1	Tier 3 one-reaction											0	1	217
A-1711	573.2	562.5	333.127	335.134	99.0683	6705.24	1	1	Tier 3 zero-reaction											1	13	299
A-1712	573.3	562.7	470.174	472.181	236.116	26513.3	1	1	Tier 3 one-reaction											0	13	238
A-1716	574.3	563.6	654.194	658.207	187.084	30631.8	1	2	Tier 3 zero-reaction											1	32	495
A-1717	574.5	563.8	581.14	585.154	114.03	3708.99	1	2	Tier 3 only two-reaction											0	0	2
A-1721	575.8	565.1	610.135	614.148	143.025	80379.4	1	2	Tier 3 one-reaction											0	2	44
A-1725	578	567.3	326.096	328.103	92.0375	10005.2	1	1	Tier 3 only two-reaction											0	0	124
A-1726	578.1	567.4	568.212	572.225	101.103	8212.27	1	2	Unidentified
A-1727	578.1	567.4	661.146	663.151	427.088	6090.03	1	1	Tier 3 one-reaction											0	1	214
A-1730	581.1	570.3	621.181	625.197	154.072	19082	1	2	Tier 3 only two-reaction											0	0	1
A-1731	581.4	570.7	718.243	722.257	251.134	4821.85	1	2	Tier 3 only two-reaction											0	0	18
A-1732	581.6	570.9	279.137	281.144	45.0783	4711.75	1	1	Unidentified
A-1734	582.6	571.8	740.226	744.24	273.116	5063.83	1	2	Tier 2						ED02297000		N-Despropyl-rotigotine	3.02	63.2
A-1735	582.6	571.8	691.141	695.156	224.032	4051.03	1	2	Tier 2						BP01631000		Sideretin (Reduced Form)	0.71	47.9
A-1736	583.5	572.7	388.077	390.083	154.019	930051	1	1	Tier 3 one-reaction											0	1	46
A-1737	583.5	572.8	324.115	326.121	90.0566	75361.6	1	1	Unidentified
A-1738	583.8	573	257.048	259.055	22.9898	10680.5	1	1	Unidentified
A-1741	584.4	573.7	262.134	264.141	28.0757	7378.29	1	1	Unidentified
A-1743	584.7	573.9	535.178	539.191	68.0681	9824.56	1	2	Unidentified
A-1744	585	574.2	577.158	581.172	110.049	2519267	1	2	Tier 3 zero-reaction											1	8	282
A-1745	585	574.2	577.21	581.223	110.1	111312	1	2	Unidentified
A-1746	585.1	574.3	751.083	755.096	283.974	4585.41	1	2	Tier 3 only two-reaction											0	0	29
A-1747	585.7	574.9	394.081	396.09	160.023	8169.15	1	1	Tier 3 only two-reaction											0	0	20
A-1749	586.1	575.3	365.08	367.087	131.022	10187.3	1	1	Tier 3 zero-reaction											1	10	237
A-1750	586.5	575.8	548.151	550.158	314.093	5808.61	1	1	Tier 3 one-reaction											0	9	196
A-1751	586.7	575.9	712.198	716.211	245.089	243043	1	2	Tier 3 one-reaction											0	7	225
A-1753	586.7	575.9	372.101	374.109	138.043	5316.72	1	1	Tier 3 zero-reaction											2	16	215
A-1754	587	576.2	707.119	711.132	240.01	47180.3	1	2	Tier 3 only two-reaction											0	0	53
A-1755	587.3	576.5	571.172	575.185	104.062	20003	1	2	Tier 3 one-reaction											0	5	138
A-1756	588	577.2	709.118	713.131	242.008	6966.74	1	2	Tier 3 one-reaction											0	6	154
A-1757	588.1	577.3	544.139	546.146	310.081	7262.74	1	1	Tier 3 one-reaction											0	7	399
A-1759	589.5	578.7	585.151	589.163	118.041	4715.89	1	2	Tier 3 one-reaction											0	4	156
A-1760	589.6	578.8	693.319	695.326	459.261	10113.3	1	1	Tier 3 only two-reaction											0	0	145
A-1762	591.4	580.6	320.142	322.15	86.0841	9135.05	1	1	Tier 3 one-reaction											0	1	96
A-1763	591.4	580.6	263.085	265.092	29.0266	22996.3	1	1	Tier 3 one-reaction											0	1	270
A-1764	591.4	580.6	348.174	350.181	114.115	14625.7	1	1	Tier 3 one-reaction											0	1	76
A-1765	591.5	580.7	334.158	336.165	100.1	11319.9	1	1	Tier 3 one-reaction											0	2	101
A-1766	591.5	580.7	612.268	616.281	145.158	222698	1	2	Tier 3 zero-reaction											1	3	23
A-1767	591.8	581	360.174	362.181	126.116	31431.7	1	1	Tier 3 only two-reaction											0	0	63
A-1768	592.8	582	600.142	604.156	133.033	8226.38	1	2	Tier 3 only two-reaction											0	0	5
A-1769	593.4	582.6	324.115	326.121	90.0564	7808.96	1	1	Unidentified
A-1770	593.5	582.7	388.077	390.083	154.019	78960.8	1	1	Tier 3 one-reaction											0	1	46
A-1772	594.5	583.7	577.158	581.171	110.049	1.03379e+06	1	2	Tier 3 zero-reaction											1	8	282
A-1773	594.9	584.1	635.197	639.213	168.088	5414.41	1	2	Tier 3 only two-reaction											0	0	2
A-1776	596.3	585.5	501.096	503.103	267.038	12257.1	1	1	Tier 3 one-reaction											0	1	45
A-1777	596.8	586	341.083	343.09	107.024	16431.1	1	1	Tier 3 only two-reaction											0	0	9
A-1780	597	586.1	296.095	298.102	62.0365	5193.46	1	1	Tier 3 one-reaction											0	19	504
A-1781	597.1	586.2	611.118	615.131	144.009	22897.6	1	2	Tier 3 one-reaction											0	2	55
A-1782	597.2	586.3	613.117	617.129	146.007	9645.56	1	2	Tier 3 only two-reaction											0	0	23
A-1784	597.5	586.6	688.233	692.246	221.124	8781.88	1	2	Tier 3 only two-reaction											0	0	16
A-1785	597.8	586.9	631.176	635.19	164.067	35235.9	1	2	Tier 3 only two-reaction											0	0	6
A-1787	598.1	587.3	639.23	643.244	172.121	29379.3	1	2	Tier 3 one-reaction											0	6	149
A-1788	598.2	587.4	630.173	634.186	163.063	107429	1	2	Tier 3 zero-reaction											2	31	306
A-1789	598.5	587.7	653.158	657.17	186.048	8447.24	1	2	Tier 3 only two-reaction											0	0	7
A-1790	599.9	589	512.098	514.104	278.04	6816.14	1	1	Tier 3 one-reaction											0	25	173
A-1791	600	589.1	441.63	443.639	415.143	12473.1	2	2	Tier 3 one-reaction											0	5	196
A-1792	600.6	589.7	709.117	713.129	242.008	7299.49	1	2	Tier 3 one-reaction											0	6	154
A-1793	601.4	590.5	543.189	547.201	76.0795	16318.8	1	2	Unidentified
A-1794	601.4	590.5	707.119	711.132	240.01	43335.7	1	2	Tier 3 only two-reaction											0	0	53
A-1795	602	591.1	479.203	481.21	245.144	11011.4	1	1	Tier 3 only two-reaction											0	0	45
A-1798	603.1	592.2	588.163	592.176	121.054	7505.84	1	2	Tier 3 zero-reaction											1	12	243
A-1802	605.3	594.4	618.173	622.186	151.064	8170.19	1	2	Tier 2						BP00638006	C17756	Isomer 1 of 2-Descarboxy-cyclo-dopa	0.81	59.6
A-1803	605.4	594.5	538.182	542.195	71.0729	4834.14	1	2	Tier 3 one-reaction											0	6	232
A-1804	605.6	594.7	398.106	400.112	164.048	8454.67	1	1	Tier 3 zero-reaction											5	36	373
A-1805	605.7	594.8	577.148	581.162	110.039	93451.3	1	2	Tier 1	BM00227000	C00090	Pyrocatechol	3.67	0.1
A-1806	605.9	595	738.202	742.215	271.093	62725.5	1	2	Tier 3 one-reaction											0	11	217
A-1809	607.3	596.4	756.31	760.323	289.2	7028.99	1	2	Tier 3 one-reaction											0	4	48
A-1811	607.6	596.7	711.252	715.263	244.143	7220.97	1	2	Tier 3 one-reaction											0	6	181
A-1816	609.6	598.7	606.137	610.15	139.027	16813.1	1	2	Tier 3 zero-reaction											2	9	250
A-1818	609.9	599	607.14	611.152	140.03	5072.54	1	2	Tier 3 only two-reaction											0	0	19
A-1819	610.2	599.3	726.505	728.514	492.447	6430.63	1	1	Tier 3 only two-reaction											0	0	88
A-1820	610.3	599.4	550.146	554.16	83.0371	6170.23	1	2	Tier 3 one-reaction											0	2	198
A-1821	610.5	599.6	320.111	322.117	86.0522	5935.62	1	1	Tier 3 only two-reaction											0	0	2
A-1824	610.9	600	571.172	575.185	104.062	22338.5	1	2	Tier 3 one-reaction											0	5	138
A-1826	611.9	600.9	750.271	754.285	283.162	10324.4	1	2	Tier 3 only two-reaction											0	0	85
A-1827	611.9	601	414.173	416.18	180.115	5470.81	1	1	Tier 3 one-reaction											0	9	120
A-1830	612.8	601.9	691.122	695.137	224.013	4740.02	1	2	Tier 3 one-reaction											0	3	42
A-1831	613	602.1	795.328	799.342	328.218	5435.8	1	2	Tier 3 one-reaction											0	1	121
A-1832	613.3	602.3	628.158	632.17	161.048	8508.66	1	2	Tier 3 zero-reaction											3	14	167
A-1833	613.7	602.8	361.158	363.165	127.1	10483.5	1	1	Tier 3 one-reaction											0	5	220
A-1834	613.7	602.8	498.205	500.212	264.147	63930.3	1	1	Tier 3 one-reaction											0	11	180
A-1835	613.8	602.9	617.139	621.154	150.03	5349.16	1	2	Tier 3 one-reaction											0	1	29
A-1838	614	603	579.171	583.186	112.062	8266.79	1	2	Unidentified
A-1840	614.9	604	661.17	665.183	194.061	7184.86	1	2	Tier 2						BP01216004		6-Hydroxymellein	4.06	4.7
A-1841	615	604.1	647.082	651.097	179.973	10390.3	1	2	Tier 3 one-reaction											0	2	53
A-1843	615.3	604.4	609.128	613.141	142.018	139854	1	2	Tier 3 only two-reaction											0	0	18
A-1844	615.4	604.4	636.137	640.152	169.027	19516.1	1	2	Tier 3 one-reaction											0	1	17
A-1845	615.5	604.5	577.157	581.171	110.048	12961.2	1	2	Tier 3 zero-reaction											1	8	272
A-1846	615.8	604.9	654.248	658.261	187.138	10423.7	1	2	Tier 3 only two-reaction											0	0	17
A-1847	615.8	604.9	327.092	329.099	93.0334	6248.81	1	1	Tier 3 only two-reaction											0	0	117
A-1848	615.9	604.9	579.21	583.223	112.1	13801.9	1	2	Tier 3 only two-reaction											0	0	94
A-1849	616.3	605.3	676.23	680.244	209.121	4085.97	1	2	Tier 3 one-reaction											0	2	35
A-1850	616.3	605.3	653.246	657.26	186.137	42112.7	1	2	Tier 3 one-reaction											0	4	105
A-1852	616.5	605.5	587.167	591.179	120.057	11623.4	1	2	Tier 3 zero-reaction											2	13	254
A-1853	617.3	606.3	623.125	627.138	156.015	9263.92	1	2	Tier 3 only two-reaction											0	0	6
A-1858	619	608	512.098	514.105	278.04	11460.9	1	1	Tier 3 one-reaction											0	25	186
A-1861	619.4	608.4	798.271	802.284	331.162	10984.2	1	2	Tier 3 one-reaction											0	3	179
A-1862	619.7	608.7	546.206	548.212	312.147	30873.3	1	1	Tier 3 one-reaction											0	3	98
A-1864	620	609	820.253	824.265	353.143	57195.3	1	2	Tier 3 one-reaction											0	3	183
A-1865	620.2	609.2	613.116	617.13	146.007	455950	1	2	Tier 3 only two-reaction											0	0	23
A-1866	620.3	609.3	611.119	615.132	144.01	1.04164e+06	1	2	Tier 3 one-reaction											0	2	60
A-1867	620.3	609.3	511.18	515.193	44.0705	4643.8	1	2	Unidentified
A-1868	620.3	609.4	380.068	382.074	146.01	31217.2	1	1	Tier 3 only two-reaction											0	0	15
A-1869	620.4	609.4	635.099	639.112	167.989	122310	1	2	Tier 3 only two-reaction											0	0	25
A-1870	620.5	609.5	648.146	652.161	181.036	5968.69	1	2	Tier 3 zero-reaction											1	18	284
A-1871	620.5	609.5	313.098	315.103	79.0394	5110.95	1	1	Tier 3 only two-reaction											0	0	1
A-1872	621.5	610.6	399.041	401.047	164.983	9199.48	1	1	Tier 3 only two-reaction											0	0	31
A-1874	623	612	643.176	647.189	176.066	9764.01	1	2	Tier 3 only two-reaction											0	0	14
A-1875	623.2	612.2	654.165	658.183	187.055	8663.43	1	2	Tier 3 only two-reaction											0	0	8
A-1876	623.2	612.2	642.173	646.186	175.063	18873.3	1	2	Tier 3 zero-reaction											2	13	159
A-1877	623.5	612.5	665.156	669.171	198.047	11963.5	1	2	Tier 3 one-reaction											0	3	71
A-1881	624.1	613.1	295.136	297.142	61.0773	5804.03	1	1	Unidentified
A-1882	624.2	613.2	340.185	342.191	106.127	5825.81	1	1	Unidentified
A-1883	624.3	613.3	327.108	329.114	93.0499	7887.38	1	1	Unidentified
A-1884	624.5	613.5	586.183	590.197	119.074	16281.7	1	2	Tier 3 one-reaction											0	11	170
A-1885	624.5	613.5	273.043	275.05	38.9848	6296.82	1	1	Unidentified
A-1886	624.7	613.7	467.236	469.243	233.178	11219.5	1	1	Tier 3 only two-reaction											0	0	34
A-1887	624.8	613.8	628.157	632.171	161.048	37146.1	1	2	Tier 3 zero-reaction											3	14	167
A-1888	625	614	650.139	654.153	183.03	32017.5	1	2	Tier 3 one-reaction											0	17	237
A-1889	625	614	720.554	722.558	486.496	3703.48	1	1	Tier 3 only two-reaction											0	0	53
A-1890	626.7	615.7	398.105	400.112	164.047	11987.1	1	1	Tier 3 zero-reaction											5	36	373
A-1891	627	616	554.202	558.215	87.0922	29126.7	1	2	Tier 3 only two-reaction											0	0	3
A-1893	628.4	617.3	681.104	685.116	213.994	5267.74	1	2	Tier 3 one-reaction											0	1	62
A-1894	629	618	577.147	581.16	110.037	43487.5	1	2	Tier 2						BM00227001	C01751	Resorcinol	0.9	15.2
A-1896	629.7	618.7	549.037	553.05	81.9276	8242.73	1	2	Unidentified
A-1897	629.9	618.9	704.522	706.536	470.464	34430	1	1	Tier 3 only two-reaction											0	0	48
A-1898	630	618.9	738.202	742.215	271.092	139540	1	2	Tier 3 one-reaction											0	11	214
A-1899	630.3	619.2	718.538	720.55	484.479	7083.51	1	1	Tier 3 only two-reaction											0	0	81
A-1900	631	619.9	327.092	329.099	93.034	15504.4	1	1	Tier 3 only two-reaction											0	0	7
A-1903	632.2	621.2	764.286	768.299	297.177	22977.7	1	2	Tier 3 only two-reaction											0	0	44
A-1904	632.3	621.2	375.174	377.18	141.115	19338.1	1	1	Tier 3 one-reaction											0	3	152
A-1906	632.6	621.5	512.221	514.228	278.163	104913	1	1	Tier 3 one-reaction											0	6	116
A-1907	632.8	621.8	263.085	265.092	29.0263	7146.5	1	1	Tier 3 one-reaction											0	1	270
A-1908	632.9	621.8	759.181	763.194	292.072	40634.3	1	2	Tier 3 one-reaction											0	21	395
A-1909	633.1	622	760.184	764.197	293.075	13254.8	1	2	Tier 3 one-reaction											0	15	351
A-1910	634.2	623.2	456.22	458.227	222.162	6893.97	1	1	Tier 3 one-reaction											0	2	101
A-1911	634.5	623.4	643.116	647.13	176.007	28165.3	1	2	Tier 3 only two-reaction											0	0	75
A-1912	634.8	623.7	539.2	543.213	72.0905	21570.4	1	2	Unidentified
A-1913	634.9	623.9	603.162	607.176	136.053	1.80432e+06	1	2	Tier 2						BP00460008	C06224	3,4-Dihydroxystyrene	0.67	24.2
A-1914	635	623.9	540.202	544.216	73.0929	7210.37	1	2	Unidentified
A-1915	635	624	276.138	278.145	42.0798	4397.93	1	1	Unidentified
A-1916	635.1	624	662.21	666.224	195.101	6011.46	1	2	Tier 3 one-reaction											0	8	253
A-1917	635.9	624.8	626.147	630.161	159.038	276455	1	2	Tier 3 only two-reaction											0	0	13
A-1919	636	624.9	369.103	371.11	135.045	7198.99	1	1	Tier 3 only two-reaction											0	0	13
A-1921	636.9	625.8	305.141	307.148	71.0831	4157.33	1	1	Unidentified
A-1925	638.1	627	380.07	382.074	146.011	5975.96	1	1	Tier 3 only two-reaction											0	0	37
A-1928	639	627.9	341.083	343.089	107.025	6412.61	1	1	Tier 3 only two-reaction											0	0	9
A-1929	639.3	628.2	611.119	615.132	144.01	1.07279e+06	1	2	Tier 3 one-reaction											0	2	60
A-1930	639.4	628.3	613.116	617.13	146.007	467445	1	2	Tier 3 only two-reaction											0	0	23
A-1931	641.1	630	604.165	608.178	137.056	48575.9	1	2	Unidentified
A-1934	642.7	631.6	711.281	713.288	477.222	24822	1	1	Tier 3 one-reaction											0	10	205
A-1935	643.3	632.2	721.203	725.216	254.094	16229.9	1	2	Tier 3 one-reaction											0	8	314
A-1938	644.2	633.1	470.142	472.149	236.084	9639.49	1	1	Tier 3 one-reaction											0	16	248
A-1940	645.4	634.3	766.262	770.275	299.152	12721.4	1	2	Tier 2						BP02692000	C05176	N-Methylcoclaurine	0.51	4.1
A-1942	647.9	636.7	662.062	664.067	428.003	5591.95	1	1	Tier 3 one-reaction											0	3	57
A-1943	649.4	638.2	637.123	641.135	170.013	6715.78	1	2	Tier 3 one-reaction											0	2	35
A-1945	649.9	638.7	607.203	611.218	140.094	3500.9	1	2	Tier 3 one-reaction											0	1	161
A-1946	650.6	639.5	543.081	545.087	309.023	14864.1	1	1	Tier 3 only two-reaction											0	0	77
A-1947	651.2	640.1	839.111	841.118	605.053	9753.18	1	1	Tier 3 only two-reaction											0	0	84
A-1948	651.4	640.2	604.166	608.179	137.056	10944.4	1	2	Unidentified
A-1949	652.2	641.1	719.245	723.26	252.135	3772.87	1	2	Tier 3 one-reaction											0	1	150
A-1950	654	642.8	611.119	615.131	144.009	10903.8	1	2	Tier 3 one-reaction											0	2	60
A-1951	654.4	643.2	575.177	579.191	108.067	8667.67	1	2	Unidentified
A-1952	654.5	643.3	578.237	580.244	344.178	16831.7	1	1	Tier 3 only two-reaction											0	0	72
A-1955	658.3	647.1	568.217	572.23	101.107	58614.3	1	2	Tier 3 only two-reaction											0	0	9
A-1956	658.4	647.1	568.719	572.732	101.609	40261.9	1	2	Unidentified
A-1957	658.4	647.2	569.218	573.231	102.108	19610	1	2	Unidentified
A-1958	658.6	647.3	669.325	673.338	202.216	11884.3	1	2	Tier 3 zero-reaction											1	1	5
A-1959	658.8	647.5	539.146	543.159	72.0364	30963.4	1	2	Unidentified
A-1960	659.1	647.8	362.188	364.195	128.13	4560.67	1	1	Unidentified
A-1961	659.1	647.8	540.15	544.163	73.0402	7811.37	1	2	Tier 3 only two-reaction											0	0	9
A-1962	661	649.6	637.123	641.136	170.013	1.0367e+06	1	2	Tier 3 one-reaction											0	2	35
A-1964	662.6	651.2	456.22	458.227	222.162	6021.26	1	1	Tier 3 one-reaction											0	2	102
A-1965	663	651.6	465.221	467.228	231.163	7443.22	1	1	Tier 3 only two-reaction											0	0	31
A-1966	664.5	653.1	651.102	655.116	183.993	18422.6	1	2	Tier 3 one-reaction											0	1	44
A-1967	664.7	653.3	573.162	577.174	106.052	7579.11	1	2	Tier 3 only two-reaction											0	0	100
A-1968	664.8	653.3	653.1	657.113	185.991	10697.3	1	2	Tier 3 one-reaction											0	1	18
A-1969	664.9	653.4	537.184	541.198	70.075	18775.6	1	2	Unidentified
A-1972	665.1	653.6	661.104	665.117	193.995	96670.5	1	2	Tier 3 only two-reaction											0	0	14
A-1973	665.2	653.7	803.263	807.277	336.154	25832.3	1	2	Tier 3 one-reaction											0	8	287
A-1974	665.2	653.7	677.077	681.091	209.968	16152.5	1	2	Tier 3 one-reaction											0	2	56
A-1975	665.4	653.9	538.187	542.2	71.0778	5925.07	1	2	Unidentified
A-1979	667.2	655.6	634.212	638.226	167.103	24277	1	2	Unidentified
A-1980	667.7	656.1	659.105	663.117	191.995	10853.6	1	2	Tier 3 one-reaction											0	2	130
A-1982	667.9	656.3	618.172	622.186	151.063	8625.26	1	2	Tier 3 zero-reaction											3	34	443
A-1985	673.7	661.9	648.226	652.24	181.117	3960.82	1	2	Tier 3 only two-reaction											0	0	1
A-1987	674.3	662.5	285.138	287.146	51.0799	6629.32	1	1	Tier 3 only two-reaction											0	0	3
A-1989	674.4	662.6	317.11	319.117	83.052	10217.6	1	1	Tier 3 only two-reaction											0	0	2
A-1990	674.6	662.7	552.177	556.19	85.0678	8488.62	1	2	Tier 3 only two-reaction											0	0	2
A-1992	674.8	662.9	751.083	755.096	283.974	6055.36	1	2	Tier 3 only two-reaction											0	0	31
A-1993	674.8	662.9	552.177	554.179	318.119	7917.78	1	1	Tier 3 one-reaction											0	4	257
A-1999	675.3	663.4	637.123	641.136	170.014	46749.3	1	2	Tier 3 one-reaction											0	2	49
A-2001	676.7	664.7	667.319	669.323	433.26	5781.47	1	1	Tier 3 one-reaction											0	7	200
A-2002	677.5	665.5	707.118	711.131	240.009	52505.2	1	2	Tier 3 only two-reaction											0	0	62
A-2003	678.1	666.1	721.095	723.103	487.036	4827.51	1	1	Tier 3 one-reaction											0	1	78
A-2005	679.2	667.1	751.107	755.119	283.998	5092.12	1	2	Tier 3 one-reaction											0	1	53
A-2006	679.2	667.2	729.103	733.116	261.993	10207.4	1	2	Tier 3 only two-reaction											0	0	58
A-2007	680.6	668.5	694.186	698.2	227.076	4758.68	1	2	Tier 3 only two-reaction											0	0	15
A-2009	681.2	669.1	719.08	723.094	251.971	10941	1	2	Tier 3 one-reaction											0	2	46
A-2010	685	672.7	615.148	619.163	148.039	4396.07	1	2	Tier 3 one-reaction											0	6	91
A-2011	687.1	674.7	657.281	661.296	190.172	6093.85	1	2	Tier 3 only two-reaction											0	0	281
A-2014	689.3	676.8	482.236	484.242	248.177	9316.48	1	1	Tier 3 one-reaction											0	1	208
A-2015	690.9	678.4	540.153	544.166	73.0433	6057.61	1	2	Unidentified
A-2019	692.5	679.8	719.19	723.201	252.08	7411.44	1	2	Tier 3 one-reaction											0	17	348
A-2020	693.7	681	586.114	590.127	119.005	4490.13	1	2	Tier 3 one-reaction											0	2	136
A-2022	695.8	683	704.165	706.171	470.106	6587.52	1	1	Tier 3 one-reaction											0	5	270
A-2024	699.5	686.4	747.099	749.099	513.041	8944.96	1	1	Tier 3 one-reaction											0	2	73
A-2025	701	687.9	720.191	724.206	253.082	7222.19	1	2	Tier 3 zero-reaction											4	28	478
A-2027	705.2	691.8	420.235	422.241	186.177	4870.96	1	1	Unidentified
A-2029	710.5	696.7	738.343	740.35	504.285	11944.7	1	1	Tier 3 one-reaction											0	6	428
A-2030	710.6	696.9	690.275	694.288	223.166	44278.9	1	2	Tier 3 one-reaction											0	1	4
A-2031	710.9	697.1	763.365	767.378	296.255	7285.53	1	2	Tier 3 only two-reaction											0	0	7
A-2036	717.4	703.2	585.289	587.296	351.231	7276.09	1	1	Tier 3 one-reaction											0	1	86
A-2037	719.6	705.2	515.328	519.345	48.2188	6990.85	1	2	Unidentified
A-2040	723.6	709	747.133	749.139	513.075	5008.85	1	1	Tier 3 one-reaction											0	1	91
A-2041	724.3	709.6	749.142	751.149	515.084	5434.93	1	1	Tier 3 one-reaction											0	2	147
A-2043	725.8	711.1	568.157	572.169	101.047	4679.52	1	2	Tier 3 one-reaction											0	29	442
A-2044	726.4	711.6	534.185	538.198	67.0754	6443.61	1	2	Unidentified
A-2045	726.4	711.6	566.157	570.17	99.0471	48223.5	1	2	Tier 3 only two-reaction											0	0	1
A-2055	738.7	723.7	644.22	646.226	410.162	8493.52	1	1	Tier 3 one-reaction											0	5	102
A-2057	744.1	729.2	552.153	556.167	85.0438	5328.59	1	2	Unidentified
A-2060	748.1	733.2	405.14	407.144	171.082	13779.9	1	1	Tier 3 only two-reaction											0	0	18
