# Supplementary material for: Effects of Solvent Evaporation Methods and Short-Term Room Temperature Storage on High-Coverage Cellular Metabolome Analysis
Source: Metabolites. 2023 Oct 5;13(10):1052. doi: 10.3390/metabo13101052 (PMC10609186; doi:10.3390/metabo13101052)
Supplement: Supplementary file 1 [file metabolites-13-01052-s001.zip › Supplemental Table S2.xlsx]

## Sheet: Table S2
Supplemental Table S2. List of peak pairs that have significant changes in comparision of ""FM" and "FD"" groups Note that in "Peak Pair Information" section, column "No." shows individual peak pair number coded from the LC-MS experiment. Column "Normalized RT (s)" shows the corrected retention time of the peak pair with Universal RT Calibrant data. Column "m/z_light" is the mass of light-chain (…
Peak Pair Information					Univariate Analysis				Identification Level	Tier 1 - Positive Identification (CIL Library)					Tier 2- High Confidence Putative Identification (LI Library)					Tier 3 - Putative Identification (MyCompoundID Library)
No	RT (s)	Normalized RT (s)	m/z_light	Neutral Mass (Da)	Fold Change	p-value	q-value	Significance		NovaMT Library No.	External Identifier	Compound	Mass Error (ppm)	RT Error (s)	NovaMT Library No.	External Identifier	Compound	Mass Error (ppm)	RT Error (s)	Zero-reaction	One-reaction	Two-reaction
A-891	355.5	347.9	416.116	182.058	1.53124	0.00698284	0.183089	Significant Increase	Tier 1	AN01052008	C03672	Hydroxyphenyllactici acid	0	2.2
A-T233	112.3	115.3	401.096	167.036	0.634324	0.0186681	0.224689	Significant Decrease	Tier 1	AN00837000	C01959	Guanidinoethyl sulfonate	2.66	7.5
A-697	291.8	285.5	356.143	122.084	0.51769	0.00653966	0.183089	Significant Decrease	Tier 2						BM00317000	C14401	2,4-Diaminotoluene	0.04	62.6
A-712	295.7	289.4	540.162	73.0529	1.67823	0.0260374	0.243812	Significant Increase	Tier 2						BP05117000		Neohesperidin dihydrochalcone	2.41	26.1
A-1100	416.6	408	440.116	206.058	1.767	0.0118675	0.214959	Significant Increase	Tier 2						EF01375001		Isoeugenitol	0.23	5.3
A-1250	450.9	442	345.091	111.032	0.541738	0.0184866	0.224689	Significant Decrease	Tier 2						AN00232001	C03056	Isomer 1 of 2,6-Dihydroxypyridine	0.34	74.9
A-T1081	240.2	235.2	548.125	314.064	0.410764	0.0022023	0.157841	Significant Decrease	Tier 2						PR02900002		Gentisate aldehyde 5-O-glucuronide	4.85	22.1
A-T2029	459.6	450.4	367.111	133.053	1.70445	0.0143251	0.224689	Significant Increase	Tier 2						AN00431003	C05658	Indoxyl	0.62	24
A-T551	128.3	129	438.169	204.111	1.63018	0.0232769	0.237722	Significant Increase	Tier 2						PR01349003		N2-Acetyl-L-Hydroxylysine	1.9	55.5
A-178	141.6	140.4	472.051	237.993	0.544999	0.0209881	0.224689	Significant Decrease	Tier 3 only two-reaction											0	0	45
A-216	153	150.6	436.164	202.106	0.644562	0.019783	0.224689	Significant Decrease	Tier 3 one-reaction											0	5	79
A-527	248.3	243.2	399.068	165.01	1.59057	0.0268769	0.243812	Significant Increase	Tier 3 one-reaction											0	7	176
A-606	269.2	263.4	558.206	324.147	1.82105	0.00257402	0.157841	Significant Increase	Tier 3 one-reaction											0	2	96
A-1050	404.4	395.8	469.179	235.121	1.79208	0.0286746	0.244252	Significant Increase	Tier 3 one-reaction											0	7	122
A-1107	417.6	409.1	306.079	72.021	0.647303	0.0271336	0.243812	Significant Decrease	Tier 3 zero-reaction											2	27	455
A-1113	419.6	411	327.091	93.0325	0.583591	0.00575142	0.183089	Significant Decrease	Tier 3 only two-reaction											0	0	117
A-1205	440.3	431.6	513.163	46.0531	0.564309	0.00263068	0.157841	Significant Decrease	Tier 3 one-reaction											0	1	85
A-1223	445	436.2	595.215	128.106	0.459459	0.023559	0.23807	Significant Decrease	Tier 3 one-reaction											0	2	41
A-1224	445	436.2	276.08	42.0215	0.632918	0.00977108	0.203918	Significant Decrease	Tier 3 one-reaction											0	3	196
A-1245	450.4	441.4	361.109	127.051	0.391168	0.0148862	0.224689	Significant Decrease	Tier 3 only two-reaction											0	0	7
A-1251	452.1	443.1	633.124	166.015	0.492492	0.0300324	0.244252	Significant Decrease	Tier 3 only two-reaction											0	0	61
A-1269	457.2	448.1	449.116	215.058	1.98727	0.011691	0.214959	Significant Increase	Tier 3 one-reaction											0	2	66
A-1376	485.6	476.5	356.142	122.084	0.507042	0.00413504	0.180438	Significant Decrease	Tier 3 only two-reaction											0	0	126
A-1446	500.6	491.5	553.194	86.0846	0.556357	0.000693146	0.0831775	Significant Decrease	Tier 3 one-reaction											0	1	96
A-1457	502.9	493.7	547.147	80.0372	1.82323	0.0038539	0.177557	Significant Increase	Tier 3 zero-reaction											1	0	198
A-1477	507.5	498.2	607.205	140.095	0.481722	0.0030969	0.164083	Significant Decrease	Tier 3 one-reaction											0	1	159
A-1515	516.9	507.4	595.216	128.107	0.666602	0.0227285	0.234617	Significant Decrease	Tier 3 one-reaction											0	4	44
A-1520	517.3	507.7	292.111	58.053	0.561883	0.000485358	0.0831775	Significant Decrease	Tier 3 one-reaction											0	1	153
A-1523	517.7	508.2	263.085	29.0266	0.617592	0.000852109	0.0908916	Significant Decrease	Tier 3 one-reaction											0	1	270
A-1526	518.3	508.8	592.144	125.035	0.505461	0.0287224	0.244252	Significant Decrease	Tier 3 one-reaction											0	1	49
A-1528	518.5	508.9	609.203	142.094	0.561281	0.0189043	0.224689	Significant Decrease	Tier 3 only two-reaction											0	0	1
A-1530	519.5	509.9	554.189	87.0796	0.474298	0.00731735	0.183089	Significant Decrease	Tier 3 one-reaction											0	5	52
A-1544	522.9	513.2	356.143	122.084	0.473464	0.00749132	0.183089	Significant Decrease	Tier 3 only two-reaction											0	0	126
A-1574	533.3	523.3	356.142	122.084	0.504355	0.0206629	0.224689	Significant Decrease	Tier 3 only two-reaction											0	0	126
A-1578	536.3	526.3	668.149	201.04	2.07197	0.0256153	0.243812	Significant Increase	Tier 3 one-reaction											0	2	199
A-1633	553	542.7	585.121	118.011	1.51589	0.0206848	0.224689	Significant Increase	Tier 3 one-reaction											0	1	5
A-1804	605.6	594.7	398.106	164.048	2.41853	0.00068728	0.0831775	Significant Increase	Tier 3 zero-reaction											5	36	373
A-1806	605.9	595	738.202	271.093	1.96298	0.014912	0.224689	Significant Increase	Tier 3 one-reaction											0	11	217
A-1841	615	604.1	647.082	179.973	1.83926	0.013384	0.224689	Significant Increase	Tier 3 one-reaction											0	2	53
A-1843	615.3	604.4	609.128	142.018	1.90312	0.00860229	0.190502	Significant Increase	Tier 3 only two-reaction											0	0	18
A-1853	617.3	606.3	623.125	156.015	1.9781	0.0212987	0.224689	Significant Increase	Tier 3 only two-reaction											0	0	6
A-1861	619.4	608.4	798.271	331.162	0.61128	0.00590334	0.183089	Significant Decrease	Tier 3 one-reaction											0	3	179
A-1907	632.8	621.8	263.085	29.0263	0.554398	0.0253504	0.243812	Significant Decrease	Tier 3 one-reaction											0	1	270
A-1908	632.9	621.8	759.181	292.072	2.27578	0.0318597	0.245746	Significant Increase	Tier 3 one-reaction											0	21	395
A-1909	633.1	622	760.184	293.075	2.18923	0.0322309	0.245746	Significant Increase	Tier 3 one-reaction											0	15	351
A-1934	642.7	631.6	711.281	477.222	0.66525	0.0181811	0.224689	Significant Decrease	Tier 3 one-reaction											0	10	205
A-834	337.1	329.6	399.374	165.316	1.78328	0.0209724	0.224689	Significant Increase	Unidentified
A-1289	465.2	456	308.111	148.105	0.593806	9.24058e-05	0.0351174	Significant Decrease	Unidentified
A-1458	502.9	493.7	296.085	62.027	1.86459	0.0201214	0.224689	Significant Increase	Unidentified
A-1529	519.4	509.8	556.189	89.0795	0.52406	0.0132687	0.224689	Significant Decrease	Unidentified
