# Supplementary material for: Effects of Solvent Evaporation Methods and Short-Term Room Temperature Storage on High-Coverage Cellular Metabolome Analysis
Source: Metabolites. 2023 Oct 5;13(10):1052. doi: 10.3390/metabo13101052 (PMC10609186; doi:10.3390/metabo13101052)
Supplement: Supplementary file 1 [file metabolites-13-01052-s001.zip › Supplemental Table S3.xlsx]

## Sheet: Table S3
Supplemental Table S3. List of peak pairs that have significant changes in comparision of ""RTM" and "FD"" groups Note that in "Peak Pair Information" section, column "No." shows individual peak pair number coded from the LC-MS experiment. Column "Normalized RT (s)" shows the corrected retention time of the peak pair with Universal RT Calibrant data. Column "m/z_light" is the mass of light-chain …
Peak Pair Information					Univariate Analysis				Identification Level	Tier 1 - Positive Identification (CIL Library)					Tier 2- High Confidence Putative Identification (LI Library)					Tier 3 - Putative Identification (MyCompoundID Library)
No	RT (s)	Normalized RT (s)	m/z_light	Neutral Mass (Da)	Fold Change	p-value	q-value	Significance		NovaMT Library No.	External Identifier	Compound	Mass Error (ppm)	RT Error (s)	NovaMT Library No.	External Identifier	Compound	Mass Error (ppm)	RT Error (s)	Zero-reaction	One-reaction	Two-reaction
A-189	144.9	143.2	412.099	178.041	8.83219	0.00030074	0.204504	Significant Increase	Tier 2						AN00992001		Glycyl-Cysteine	0.01	35.4
A-T776	245.5	240.4	395.127	161.069	4.60653	0.00311088	0.231854	Significant Increase	Tier 2						AN00754002	C01077	O-Acetyl-L-homoserine	0.2	25.4
A-192	145.3	143.5	553.141	319.083	13.2073	0.00400072	0.236564	Significant Increase	Tier 3 one-reaction											0	7	311
A-428	215.8	211.4	370.119	136.061	1.54221	0.00315863	0.231854	Significant Increase	Tier 3 only two-reaction											0	0	6
A-876	350.8	343.3	529.132	295.074	2.58188	0.00510139	0.24737	Significant Increase	Tier 3 one-reaction											0	14	306
A-913	360.8	353.1	377.116	143.058	2.24639	0.0049758	0.24737	Significant Increase	Tier 3 zero-reaction											1	25	397
A-1205	440.3	431.6	513.163	46.0531	0.38119	0.000631978	0.209881	Significant Decrease	Tier 3 one-reaction											0	1	85
A-1319	469.6	460.4	804.154	337.045	1.92736	0.00439587	0.239136	Significant Increase	Tier 3 zero-reaction											1	2	157
A-1518	517.2	507.6	842.377	375.268	0.472157	0.0021941	0.231854	Significant Decrease	Tier 3 one-reaction											0	1	48
A-1519	517.3	507.7	640.274	173.164	0.354872	0.00429207	0.239136	Significant Decrease	Tier 3 only two-reaction											0	0	10
A-1520	517.3	507.7	292.111	58.053	0.428769	0.00140665	0.21256	Significant Decrease	Tier 3 one-reaction											0	1	153
A-1523	517.7	508.2	263.085	29.0266	0.407939	7.07995e-05	0.0962873	Significant Decrease	Tier 3 one-reaction											0	1	270
A-1530	519.5	509.9	554.189	87.0796	0.387102	0.00225349	0.231854	Significant Decrease	Tier 3 one-reaction											0	5	52
A-1542	522.6	513	618.201	151.092	0.399772	0.00103294	0.209881	Significant Decrease	Tier 3 only two-reaction											0	0	2
A-1561	529	519.1	688.182	221.072	0.374792	0.000908859	0.209881	Significant Decrease	Tier 3 one-reaction											0	19	293
A-1573	532.8	522.9	712.182	245.073	0.113052	0.000585518	0.209881	Significant Decrease	Tier 3 one-reaction											0	6	207
A-1669	562.6	552.1	684.18	217.071	2.73852	0.00312251	0.231854	Significant Increase	Tier 3 one-reaction											0	4	211
A-1673	562.8	552.3	663.202	196.092	2.90112	0.00108027	0.209881	Significant Increase	Tier 3 only two-reaction											0	0	11
A-1699	570.5	559.9	701.36	467.302	2.68521	0.00519571	0.24737	Significant Increase	Tier 3 zero-reaction											1	15	251
A-1522	517.5	508	641.277	174.167	0.357365	0.00246683	0.231854	Significant Decrease	Unidentified
A-1529	519.4	509.8	556.189	89.0795	0.433816	0.00323914	0.231854	Significant Decrease	Unidentified
